# Supplementary material for: Transcriptome sequencing analysis for the identification of stable lncRNAs associated with bovine Staphylococcus aureus mastitis
Source: J Anim Sci Biotechnol. 2021 Dec 13;12:120. doi: 10.1186/s40104-021-00639-2 (PMC8667444; doi:10.1186/s40104-021-00639-2)
Supplement: Supplementary file 2 — Additional file 2. DE lncRNAs in vivo. [file 40104_2021_639_MOESM2_ESM.xlsx]

## Sheet: iC vs iL
Row.names	baseMean	log2FoldChange	lfcSE	stat	pvalue	padj	iC1	iC2	iL1	iL2
MSTRG.402.2	198.625	3.29075	0.680165	4.83817	1.31041e-06	0.0023535	28.6527	44.9594	212.829	508.06
MSTRG.18465.1	166.398	-4.49068	1.10773	-4.05395	5.0361e-05	0.0452241	611.257	25.9765	18.8082	9.55
MSTRG.18467.1	194.869	-2.41273	0.630453	-3.82698	0.000129723	0.077661	441.463	214.806	54.4447	68.76
MSTRG.6555.1	544.745	1.92247	0.558817	3.44024	0.000581195	0.260957	296.078	158.856	847.358	876.69
MSTRG.3173.1	10.5368	6.79726	2.01612	3.37146	0.000747716	0.26858	0	0	30.687	11.46
MSTRG.1639.1	48.4723	-3.71035	1.14809	-3.23176	0.00123029	0.368266	158.12	21.9801	11.8788	1.91
MSTRG.17001.1	68.4197	-3.79124	1.21043	-3.13215	0.0017353	0.445228	247.262	7.99278	7.91923	10.505
MSTRG.21438.1	84.9459	3.70282	1.34061	2.76205	0.00574403	0.812927	22.2854	1.99819	307.86	7.64
MSTRG.11898.1	73.7766	-3.33956	1.16471	-2.86729	0.00414002	0.812927	252.568	15.9856	21.7779	4.775
MSTRG.14635.33	46.3061	2.14706	0.779567	2.75416	0.00588421	0.812927	20.163	13.9874	59.3942	91.68
MSTRG.6063.1	39.5022	-3.31118	1.19982	-2.75972	0.00578511	0.812927	131.59	11.9892	2.96971	11.46
MSTRG.2762.1	77377.3	-2.68901	0.97594	-2.75531	0.00586371	0.812927	254539	13418.9	17566.8	23984.8
MSTRG.18133.1	33.2601	-2.92155	1.03797	-2.81468	0.00488256	0.812927	96.5701	20.981	5.93942	9.55
MSTRG.11360.1	108.767	-2.78879	1.02662	-2.71648	0.00659796	0.846425	349.138	30.972	14.8486	40.11
MSTRG.11717.1	58.1899	2.61058	0.989633	2.63792	0.00834154	0.936337	12.7345	19.9819	175.213	24.83
MSTRG.8824.1	49.4817	-3.12995	1.18098	-2.6503	0.00804202	0.936337	167.671	9.99097	5.93942	14.325
ENSBTAT00000068761	42.7958	-2.1643	0.893303	-2.4228	0.0154014	0.998357	35.0199	104.905	19.7981	11.46
ENSBTAT00000084962	3.63659	-5.34496	2.62588	-2.0355	0.0418009	0.998357	9.55089	4.99548	0	0
ENSBTAT00000074558	46.2224	3.03063	1.2197	2.48474	0.0129648	0.998357	2.12242	17.9837	14.8486	149.935
ENSBTAT00000081298	56.846	3.10243	1.20649	2.57145	0.0101273	0.998357	12.7345	10.9901	6.92933	196.73
ENSBTAT00000071733	3.65978	5.27188	2.60963	2.02017	0.0433659	0.998357	0	0	8.90914	5.73
ENSBTAT00000075640	20.8812	-2.47712	1.07702	-2.29998	0.0214493	0.998357	48.8157	21.9801	8.90914	3.82
ENSBTAT00000086804	10.2498	-4.34521	1.93585	-2.2446	0.0247937	0.998357	2.12242	36.9666	0	1.91
ENSBTAT00000076697	74.7806	-1.4225	0.691019	-2.05856	0.0395363	0.998357	120.978	96.9124	28.7072	52.525
ENSBTAT00000027483	12.3895	3.0892	1.41112	2.18918	0.0285836	0.998357	4.24484	0.999097	10.8889	33.425
ENSBTAT00000082382	189.563	1.21826	0.615838	1.97822	0.0479037	0.998357	140.08	87.9205	196.001	334.25
ENSBTAT00000011255	216.451	1.49217	0.713155	2.09236	0.0364067	0.998357	142.202	84.9232	156.405	482.275
MSTRG.2495.1	46.5232	-2.36036	1.0218	-2.31001	0.0208878	0.998357	134.774	20.981	20.788	9.55
MSTRG.4945.1	85.787	1.44958	0.663586	2.18447	0.0289276	0.998357	33.9587	57.9476	137.597	113.645
MSTRG.22279.2	27.92	2.15333	0.894473	2.40738	0.0160677	0.998357	8.48968	11.9892	40.5861	50.615
MSTRG.4759.1	148.371	-1.42887	0.644737	-2.2162	0.0266777	0.998357	292.894	139.874	89.0914	71.625
MSTRG.20126.1	10.0938	-4.29075	1.69373	-2.53331	0.0112992	0.998357	24.4078	13.9874	1.97981	0
MSTRG.10909.2	85.694	-1.99917	0.911668	-2.19287	0.0283165	0.998357	229.221	44.9594	49.4952	19.1
MSTRG.2743.1	105.108	-1.26133	0.633917	-1.98974	0.0466199	0.998357	117.794	178.838	71.2731	52.525
MSTRG.14000.1	56.9424	-1.97892	0.849037	-2.33078	0.0197649	0.998357	64.7338	116.894	35.6365	10.505
MSTRG.6062.1	19.7176	-3.38714	1.51402	-2.23718	0.0252744	0.998357	68.9787	2.99729	5.93942	0.955
MSTRG.15161.4	44.6701	-2.53762	1.20767	-2.10125	0.0356189	0.998357	146.447	5.99458	12.8688	13.37
MSTRG.9138.1	82.9582	-2.06867	0.894495	-2.31267	0.0207409	0.998357	226.038	41.9621	22.7678	41.065
MSTRG.1618.1	186.653	-1.38081	0.668302	-2.06614	0.0388149	0.998357	375.668	163.852	77.2125	129.88
MSTRG.18133.2	23.6152	-2.84633	1.2818	-2.22057	0.0263798	0.998357	68.9787	13.9874	0.989904	10.505
MSTRG.14887.1	51.3381	-1.46224	0.742741	-1.96871	0.0489862	0.998357	81.7132	68.9377	34.6466	20.055
MSTRG.13983.1	16.2952	-3.32272	1.68459	-1.97242	0.0485621	0.998357	56.2441	2.99729	5.93942	0
MSTRG.16113.1	20.5427	2.80363	1.27447	2.19984	0.0278183	0.998357	5.30605	4.99548	6.92933	64.94
MSTRG.12009.1	21888	-1.45285	0.657579	-2.2094	0.0271471	0.998357	35515.5	28611.1	5417.74	18007.5

## Sheet: iC vs iH
Row.names	baseMean	log2FoldChange	lfcSE	stat	pvalue	padj	iC1	iC2	iH1	iH2
MSTRG.11805.1	115.79	6.05143	1.06255	5.6952	1.23226e-08	1.15217e-05	3.1362	3.7159	84.0896	372.217
MSTRG.10529.1	55.2038	7.1599	1.43883	4.97618	6.48497e-07	0.000303172	1.5681	0	163.134	56.1132
MSTRG.21487.2	91.6515	23.0385	4.78554	4.8142	1.47791e-06	0.000460614	0	0	0	366.606
MSTRG.13976.1	234.681	4.91062	1.05311	4.66299	3.11649e-06	0.000728479	25.0896	5.20226	730.739	177.692
MSTRG.12670.2	39.7791	7.69383	1.72591	4.45785	8.27857e-06	0.00154809	0	0.74318	55.4992	102.874
MSTRG.21197.1	294.575	5.83499	1.33611	4.36715	1.25877e-05	0.00196159	19.6012	0.74318	1015.8	142.153
MSTRG.167.1	191.917	4.93421	1.13911	4.33163	1.48008e-05	0.00197697	10.9767	13.3772	685.331	57.9836
MSTRG.1603.1	61.6692	3.85591	0.914018	4.21864	2.45784e-05	0.00250843	4.7043	11.1477	84.9305	145.894
MSTRG.18470.1	917.851	5.3861	1.2742	4.22704	2.36784e-05	0.00250843	76.8369	8.91816	274.973	3310.68
MSTRG.12670.1	26.0599	5.49079	1.30769	4.19884	2.68282e-05	0.00250843	0.78405	1.48636	66.4308	35.5383
ENSBTAT00000086334	41.7085	4.71367	1.17655	4.00635	6.16634e-05	0.00437686	4.7043	1.48636	126.975	33.6679
ENSBTAT00000067552	45.6409	4.26784	1.06911	3.99194	6.55359e-05	0.00437686	1.5681	7.4318	111.839	61.7245
ENSBTAT00000072500	39.4506	6.66891	1.65825	4.02166	5.77901e-05	0.00437686	1.5681	0	141.271	14.9635
MSTRG.1056.1	36.2194	5.18547	1.28399	4.03857	5.37784e-05	0.00437686	3.92025	0	77.3625	63.5949
ENSBTAT00000071387	156.289	4.74115	1.21129	3.91411	9.07368e-05	0.00565593	20.3853	2.22954	514.629	87.9106
MSTRG.16521.1	44.1653	4.22097	1.12635	3.74748	0.00017862	0.0104381	1.5681	7.4318	122.771	44.8905
ENSBTAT00000081193	45.4898	3.62162	0.97581	3.7114	0.00020612	0.0113366	3.92025	9.66134	58.0219	110.356
ENSBTAT00000081270	67.0331	4.28134	1.16794	3.66573	0.000246631	0.0128111	10.9767	2.22954	211.906	43.0201
ENSBTAT00000072045	21.9225	4.17515	1.14902	3.63365	0.000279443	0.0137515	2.35215	2.22954	34.4768	48.6314
MSTRG.7790.1	223.46	2.61304	0.722878	3.61477	0.000300611	0.0140535	42.3387	83.2362	412.88	355.383
MSTRG.21645.2	227.795	3.6434	1.01161	3.60159	0.000316281	0.014082	57.2356	10.4045	617.218	226.323
MSTRG.2381.3	451.377	2.84954	0.816609	3.48948	0.000483965	0.0205685	146.617	73.5748	1149.51	435.812
MSTRG.5930.2	480.036	2.70457	0.780176	3.46662	0.000527048	0.0214256	98.0062	157.554	1193.23	471.351
MSTRG.2820.1	21.8872	5.84882	1.70512	3.43015	0.000603249	0.0235016	0	1.48636	74.8398	11.2226
ENSBTAT00000084934	40.9979	3.75512	1.10942	3.38476	0.000712408	0.026644	1.5681	9.66134	55.4992	97.2628
MSTRG.12794.2	58.4864	4.01368	1.19813	3.34995	0.000808248	0.0279893	3.1362	10.4045	27.7496	192.655
MSTRG.3173.1	9.57999	7.10249	2.11715	3.35474	0.000794398	0.0279893	0	0	25.2269	13.0931
MSTRG.7259.1	14.5526	7.70998	2.32414	3.31735	0.000908752	0.0303458	0	0	56.3401	1.87044
MSTRG.16284.1	102.811	2.37725	0.742852	3.20016	0.00137351	0.0428078	36.0663	30.4704	211.906	132.801
MSTRG.17759.1	78.1999	3.80093	1.18698	3.20218	0.00136392	0.0428078	18.8172	2.22954	233.769	57.9836
MSTRG.4821.2	274.093	3.14081	1.00308	3.13115	0.00174123	0.0525179	28.2258	83.2362	165.657	819.252
MSTRG.21348.17	276.345	-2.01972	0.649933	-3.10758	0.00188623	0.0551132	387.321	499.417	110.157	108.485
MSTRG.5282.5	834.109	2.0146	0.651994	3.08991	0.0020022	0.056729	250.896	410.979	1352.16	1322.4
ENSBTAT00000072182	177.649	2.13353	0.70155	3.04116	0.00235666	0.0648082	49.3951	82.493	301.882	276.825
ENSBTAT00000085943	23.1594	3.05799	1.02567	2.98144	0.00286893	0.0766414	4.7043	5.20226	37.8403	44.8905
MSTRG.5830.1	47.6171	3.28057	1.10448	2.97023	0.00297574	0.0772866	10.9767	6.68862	26.9087	145.894
MSTRG.14528.4	60043.4	2.50635	0.850246	2.94779	0.00320054	0.0808785	8804.88	27139.5	61140.7	143089
MSTRG.17684.1	39.013	4.28368	1.49084	2.87333	0.00406169	0.0998821	4.7043	2.97272	144.634	3.74088
MSTRG.21488.1	2832.26	6.85981	2.3941	2.8653	0.0041662	0.0998821	58.8037	37.9022	30.2723	11202.1
ENSBTAT00000084749	48.5465	2.82076	0.992801	2.84121	0.00449422	0.10249	7.8405	16.35	126.975	43.0201
MSTRG.14528.3	2731.73	2.18517	0.767465	2.84725	0.00440983	0.10249	576.276	1393.46	5747.53	3209.67
MSTRG.21487.1	421.113	6.84446	2.47915	2.76081	0.00576585	0.125374	7.8405	6.68862	3.36359	1666.56
MSTRG.21460.3	62.237	-2.20749	0.797581	-2.76773	0.00564484	0.125374	112.119	92.8975	25.2269	18.7044
MSTRG.2953.1	11.6424	5.91794	2.16173	2.73759	0.00618915	0.131519	0.78405	0	42.0448	3.74088
ENSBTAT00000074571	36.4409	4.15011	1.56855	2.64583	0.0081491	0.155919	7.8405	0	121.089	16.8339
ENSBTAT00000069994	25.4485	3.09694	1.1709	2.64492	0.00817114	0.155919	7.05645	3.7159	72.3171	18.7044
ENSBTAT00000079817	61.9586	-2.50097	0.942541	-2.65343	0.00796786	0.155919	159.162	51.2794	16.8179	20.5748
MSTRG.847.3	264.152	2.25625	0.849083	2.65728	0.00787733	0.155919	134.072	49.0499	600.4	273.084
MSTRG.14527.3	129210	2.31482	0.871241	2.65692	0.0078859	0.155919	18198.6	68296	141152	289194
ENSBTAT00000069000	12.826	-4.58927	1.77109	-2.59122	0.00956365	0.17884	10.9767	38.6454	1.68179	0
MSTRG.94.1	12.2385	4.99944	1.94237	2.57388	0.0100565	0.184369	0	1.48636	43.7266	3.74088
MSTRG.4082.1	16.7395	4.37335	1.71431	2.55109	0.0107387	0.189447	3.1362	0	56.3401	7.48175
MSTRG.7503.1	30.4414	-2.70181	1.05837	-2.55281	0.0106857	0.189447	42.3387	63.9135	11.7725	3.74088
ENSBTAT00000084270	403.647	-1.7143	0.691516	-2.47905	0.0131733	0.228093	532.37	706.021	239.655	136.542
MSTRG.15654.1	22.5724	2.69947	1.09608	2.46284	0.0137843	0.234333	3.1362	8.91816	44.5675	33.6679
ENSBTAT00000074407	43.612	-2.41309	0.984254	-2.45169	0.0142187	0.237402	69.7804	78.0339	21.0224	5.61132
MSTRG.21461.1	50.1504	-1.97326	0.816573	-2.41651	0.01567	0.257043	83.1093	76.5476	18.4997	22.4453
MSTRG.21303.1	29.9912	3.23685	1.34752	2.40208	0.0163023	0.262804	4.7043	6.68862	7.56807	101.004
ENSBTAT00000082382	183.053	1.74082	0.734449	2.37024	0.0177766	0.281714	103.495	65.3998	355.699	207.619
MSTRG.4713.2	20.0798	4.34392	1.8772	2.31405	0.0206652	0.322033	1.5681	2.22954	76.5216	0
MSTRG.10806.1	89.7088	1.62406	0.712113	2.28062	0.022571	0.345965	45.4749	42.3613	126.975	144.024
ENSBTAT00000074950	9.48999	-4.1461	1.83205	-2.26309	0.0236299	0.356354	25.8736	10.4045	1.68179	0
MSTRG.8031.1	15267.1	2.18675	0.976487	2.23941	0.0251293	0.371616	2892.36	8105.12	8060.83	42010.1
MSTRG.1206.1	34.7818	1.96624	0.879866	2.2347	0.0254368	0.371616	16.465	11.8909	54.6583	56.1132
MSTRG.7504.1	83.1845	-2.22982	1.00307	-2.223	0.0262157	0.375002	76.8369	198.429	46.2493	11.2226
MSTRG.7765.3	117.605	1.87329	0.844115	2.21923	0.0264708	0.375002	25.8736	75.0612	216.11	153.376
MSTRG.17746.1	405.592	1.41527	0.644377	2.19633	0.028068	0.385935	186.604	255.654	534.81	645.301
MSTRG.8824.1	36.8949	-3.04815	1.38737	-2.19708	0.0280147	0.385935	123.88	7.4318	5.04538	11.2226
MSTRG.12909.1	10.2544	3.66596	1.67719	2.18578	0.0288319	0.390694	0	2.97272	19.3406	18.7044
ENSBTAT00000078709	58.3361	1.77224	0.814993	2.17455	0.0296639	0.396225	25.8736	26.7545	64.749	115.967
MSTRG.12572.2	31.2887	1.93829	0.89604	2.16317	0.030528	0.402024	11.7607	14.1204	48.772	50.5018
MSTRG.6480.1	13.7584	3.70549	1.72069	2.15349	0.0312802	0.406208	3.1362	0.74318	2.52269	48.6314
MSTRG.8165.1	27.6012	3.90256	1.83472	2.12707	0.0334146	0.427981	5.48835	1.48636	103.43	0
ENSBTAT00000085304	196.269	-1.38693	0.65555	-2.11567	0.0343729	0.428535	279.122	289.097	117.725	99.1332
MSTRG.7765.1	55.8754	2.17901	1.02995	2.11565	0.0343745	0.428535	7.05645	33.4431	119.407	63.5949
ENSBTAT00000087159	13.422	2.8025	1.33433	2.10031	0.0357015	0.439222	1.5681	5.20226	31.9541	14.9635
MSTRG.11985.1	100.076	-1.59923	0.771175	-2.07376	0.0381012	0.462657	196.796	104.045	47.0902	52.3723
ENSBTAT00000081442	8.52833	3.80604	1.84943	2.05795	0.0395949	0.474631	0	2.22954	7.56807	24.3157
ENSBTAT00000083354	21.6667	2.05431	1.00369	2.04676	0.0406818	0.477544	9.4086	7.4318	36.1585	33.6679
MSTRG.21241.1	10.6862	-3.33319	1.62996	-2.04495	0.0408594	0.477544	14.1129	25.2681	3.36359	0
ENSBTAT00000067034	59.2372	1.61224	0.791664	2.03652	0.0416984	0.481334	22.7374	35.6726	92.4986	86.0402
ENSBTAT00000083622	34.0083	-1.81264	0.897285	-2.02013	0.0433694	0.482743	54.0994	52.0226	16.8179	13.0931
ENSBTAT00000081550	9.77768	3.21237	1.58773	2.02324	0.043048	0.482743	3.1362	0.74318	27.7496	7.48175
MSTRG.6583.1	53.3792	1.81855	0.898293	2.02445	0.0429238	0.482743	32.146	14.8636	58.0219	108.485
MSTRG.10532.1	16.4986	2.96349	1.49031	1.9885	0.0467559	0.514261	3.1362	4.45908	54.6583	3.74088
MSTRG.21352.1	403.791	-1.23812	0.624181	-1.98359	0.0473011	0.514261	566.084	568.533	259.837	220.712
MSTRG.14398.1	61.3912	2.07807	1.05869	1.96286	0.0496619	0.533722	27.4417	19.3227	28.5905	170.21
MSTRG.2331.1	5.04538	6.18616	3.13865	1.97096	0.0487282	NA	0	0	20.1815	0
MSTRG.4249.1	5.88627	6.40741	3.03161	2.11353	0.0345551	NA	0	0	23.5451	0
MSTRG.18543.1	6.0965	6.45777	3.00898	2.14617	0.0318597	NA	0	0	24.386	0
MSTRG.17757.1	5.60731	6.33644	2.44224	2.59452	0.00947228	NA	0	0	16.8179	5.61132
MSTRG.18311.1	6.07893	6.41944	3.12347	2.05523	0.039857	NA	0	0	0	24.3157
MSTRG.21049.1	6.30672	6.50641	2.98771	2.17773	0.0294265	NA	0	0	25.2269	0

## Sheet: iL vs iH
Row.names	baseMean	log2FoldChange	lfcSE	stat	pvalue	padj	iL1	iL2	iH1	iH2
MSTRG.11805.1	119.164	-6.44919	1.15439	-5.58664	2.31505e-08	2.01409e-05	3.8743	1.5137	86.334	384.933
MSTRG.18470.1	934.059	-6.94205	1.32895	-5.22372	1.75361e-07	7.62818e-05	27.1201	3.0274	282.312	3423.78
MSTRG.12670.2	41.6171	-5.723	1.32429	-4.32157	1.5492e-05	0.00449267	3.09944	0	56.9804	106.389
ENSBTAT00000074558	32.6121	8.10023	2.03718	3.9762	7.00241e-05	0.0152302	11.6229	118.825	0	0
MSTRG.4821.2	271.259	-3.9073	1.023	-3.81944	0.000133754	0.0178945	48.0414	19.6781	170.078	847.239
MSTRG.5830.1	46.5454	-4.53004	1.19173	-3.80123	0.000143979	0.0178945	4.64917	3.0274	27.6269	150.878
MSTRG.16284.1	99.2802	-3.07506	0.805726	-3.81651	0.000135351	0.0178945	25.5704	16.6507	217.562	137.338
MSTRG.21487.1	437.436	-6.24217	1.75061	-3.56572	0.000362863	0.0394614	3.8743	18.9213	3.45336	1723.49
MSTRG.12794.2	60.0132	-4.20123	1.22598	-3.42682	0.000610686	0.059033	9.29833	3.0274	28.4902	199.237
MSTRG.2495.1	162.33	-4.71145	1.46892	-3.20742	0.0013393	0.0920695	16.2721	7.5685	10.3601	615.119
MSTRG.22279.2	18.4023	5.04591	1.577	3.19969	0.00137575	0.0920695	31.7693	40.1131	1.72668	0
MSTRG.8031.1	14435.7	-3.10252	0.955739	-3.2462	0.00116956	0.0920695	3644.17	2377.27	8275.98	43445.2
MSTRG.21488.1	2968.89	-5.48268	1.70365	-3.2182	0.00129	0.0920695	38.743	221	31.0802	11584.7
ENSBTAT00000079954	25.181	4.19177	1.33271	3.14529	0.00165922	0.097021	22.471	72.6576	1.72668	3.86867
MSTRG.11985.1	195.003	2.72683	0.867614	3.14291	0.00167278	0.097021	168.145	509.36	48.347	54.1614
MSTRG.5877.1	138.567	3.79069	1.21995	3.10726	0.00188828	0.102675	35.6436	481.357	19.8568	17.409
ENSBTAT00000069000	16.9831	4.94487	1.66775	2.96499	0.00302694	0.150928	48.0414	18.1644	1.72668	0
MSTRG.6062.1	24.7957	-4.10631	1.38943	-2.9554	0.00312266	0.150928	4.64917	0.75685	16.4035	77.3735
ENSBTAT00000067552	47.1826	-4.1538	1.4224	-2.92027	0.00349727	0.155826	10.0732	0	114.824	63.8331
MSTRG.5282.5	859.643	-2.01312	0.691133	-2.91279	0.0035822	0.155826	426.174	256.572	1388.25	1367.58
ENSBTAT00000079891	27.7426	-3.09914	1.07011	-2.8961	0.00377837	0.156533	7.74861	3.78425	33.6703	65.7674
ENSBTAT00000072045	24.2966	-2.8913	1.02784	-2.81299	0.00490833	0.168494	6.19889	5.29795	35.3969	50.2927
ENSBTAT00000081298	42.3801	4.29313	1.53253	2.80133	0.00508918	0.168494	5.42403	155.911	4.3167	3.86867
MSTRG.17141.1	362.591	-2.72545	0.975964	-2.79257	0.00522914	0.168494	158.072	32.5446	832.26	427.488
MSTRG.15161.3	217.271	-4.67074	1.65907	-2.81528	0.00487354	0.168494	10.8481	21.9487	2.59002	833.699
MSTRG.12484.1	15.6658	-4.25691	1.48974	-2.85749	0.00427013	0.168494	2.32458	0.75685	11.2234	48.3584
MSTRG.1056.1	43.0112	-2.43826	0.872105	-2.79583	0.0051766	0.168494	15.4972	11.3528	79.4273	65.7674
MSTRG.5830.2	13.8935	-6.14561	2.21627	-2.77294	0.00555516	0.172607	0	0.75685	2.59002	52.2271
MSTRG.2381.3	483.897	-2.42143	0.877141	-2.76059	0.00576976	0.173093	214.636	90.0652	1180.19	450.7
MSTRG.12670.1	28.5591	-3.50821	1.28731	-2.72522	0.00642582	0.186349	8.52347	0.75685	68.2039	36.7524
MSTRG.14527.3	130735	-2.49157	0.918356	-2.71308	0.00666616	0.187082	62773.8	16173.1	144919	299074
MSTRG.6480.1	13.6036	-5.0878	1.88475	-2.69946	0.00694521	0.188823	0.774861	0.75685	2.59002	50.2927
MSTRG.1639.1	50.9057	-4.15104	1.57093	-2.64241	0.00823187	0.217022	9.29833	1.5137	5.18004	187.631
ENSBTAT00000084934	46.8338	-2.3964	0.914853	-2.61943	0.00880764	0.218933	10.8481	18.9213	56.9804	100.585
ENSBTAT00000084270	504.56	2.0708	0.790115	2.62089	0.00877015	0.218933	1105.73	525.254	246.052	141.207
MSTRG.3818.1	20.484	-4.32425	1.66484	-2.59739	0.00939347	0.227009	3.8743	0	10.3601	67.7018
ENSBTAT00000072182	191.276	-1.82036	0.717275	-2.53788	0.0111526	0.231019	102.282	66.6028	309.939	286.282
ENSBTAT00000085943	24.9587	-2.54661	0.993186	-2.56408	0.010345	0.231019	7.74861	6.81165	38.8503	46.4241
MSTRG.14528.4	60964	-2.67031	1.05216	-2.53792	0.0111512	0.231019	28942.6	4164.19	62772.6	147977
MSTRG.6583.1	51.9325	-2.24766	0.873759	-2.5724	0.0100995	0.231019	17.0469	18.9213	59.5705	112.192
MSTRG.18465.1	86.9269	-3.86378	1.52167	-2.53917	0.0111115	0.231019	14.7224	7.5685	4.3167	321.1
MSTRG.21241.1	17.4014	4.03487	1.5894	2.53862	0.0111291	0.231019	13.1726	52.9795	3.45336	0
ENSBTAT00000068761	42.2604	-2.56696	1.02756	-2.49811	0.0124859	0.241394	15.4972	9.0822	109.644	34.8181
ENSBTAT00000085845	13.4698	-3.72899	1.48993	-2.5028	0.0123216	0.241394	2.32458	1.5137	42.3037	7.73735
MSTRG.7790.1	250.529	-1.90997	0.763493	-2.50163	0.0123624	0.241394	142.574	68.1165	423.9	367.524
ENSBTAT00000085079	17.0208	-4.05757	1.6377	-2.47761	0.0132266	0.250155	0.774861	3.0274	4.3167	59.9644
MSTRG.167.1	210.795	-3.26437	1.32361	-2.46626	0.0136533	0.252731	70.5123	9.0822	703.622	59.9644
ENSBTAT00000068948	183.074	-1.73006	0.708359	-2.44236	0.0145917	0.264475	99.1822	70.3871	266.772	295.953
MSTRG.20907.1	57.3197	-3.06197	1.26495	-2.42063	0.0154937	0.275093	6.97375	17.4076	17.2668	187.631
MSTRG.10529.1	60.835	-3.66582	1.52997	-2.396	0.016575	0.286233	17.8218	0	167.488	58.0301
MSTRG.12820.1	96.7188	-1.92189	0.80363	-2.39151	0.0167792	0.286233	52.6905	28.0035	132.091	174.09
MSTRG.4759.1	259.986	-2.85002	1.20564	-2.36391	0.018083	0.302543	69.7375	56.7638	52.6637	860.78
ENSBTAT00000074407	45.0853	2.42786	1.04848	2.31559	0.0205806	0.308709	100.732	52.2227	21.5835	5.80301
ENSBTAT00000011255	152.89	2.22528	0.95084	2.34033	0.0192668	0.308709	122.428	382.209	75.9739	30.9494
MSTRG.5930.2	542.39	-1.90703	0.818617	-2.32958	0.0198284	0.308709	288.248	168.778	1225.08	487.453
MSTRG.15161.4	76.2022	-3.77658	1.61382	-2.34015	0.0192762	0.308709	10.0732	10.5959	1.72668	282.413
MSTRG.94.1	12.7717	-4.41449	1.89968	-2.32381	0.0201354	0.308709	2.32458	0	44.8937	3.86867
MSTRG.7984.1	117.343	-1.92696	0.831779	-2.31667	0.0205218	0.308709	58.8894	38.5994	116.551	255.332
ENSBTAT00000085304	250.45	1.79906	0.783052	2.29749	0.0215907	0.313065	536.979	241.435	120.868	102.52
MSTRG.21460.3	54.5367	1.92076	0.835783	2.29816	0.0215529	0.313065	79.8107	93.0926	25.9002	19.3434
MSTRG.2214.1	89.1192	2.3144	1.01856	2.27223	0.0230723	0.329064	53.4654	242.949	23.3102	36.7524
MSTRG.17746.1	411.381	-1.50271	0.663632	-2.26437	0.0235512	0.330476	226.259	202.836	549.084	667.346
MSTRG.13976.1	266.572	-2.82133	1.25362	-2.25054	0.0244148	0.332173	123.203	9.0822	750.242	183.762
MSTRG.10806.1	90.1853	-1.77721	0.7898	-2.25021	0.0244357	0.332173	51.9157	29.5172	130.364	148.944
ENSBTAT00000072907	15.1251	-2.61342	1.20566	-2.16763	0.0301869	0.35526	3.8743	4.5411	17.2668	34.8181
ENSBTAT00000072500	44.7691	-3.12156	1.43693	-2.17239	0.0298265	0.35526	17.0469	1.5137	145.041	15.4747
MSTRG.21461.1	48.0738	1.84026	0.844717	2.17855	0.0293651	0.35526	75.1615	74.9282	18.9935	23.212
MSTRG.402.2	175.516	2.08563	0.946146	2.20434	0.0275001	0.35526	166.595	402.644	101.874	30.9494
MSTRG.22180.1	25.8233	2.51212	1.13326	2.21671	0.0266428	0.35526	23.2458	64.3323	6.04338	9.67168
MSTRG.4713.2	20.7943	-4.10339	1.89338	-2.16723	0.0302175	0.35526	3.09944	1.5137	78.5639	0
MSTRG.847.3	278.301	-2.06962	0.949482	-2.17973	0.0292772	0.35526	170.469	43.8973	616.425	282.413
MSTRG.2410.2	34.6026	-2.04689	0.939791	-2.17803	0.0294036	0.35526	17.0469	9.83905	45.757	65.7674
MSTRG.18133.1	39.2713	-3.55849	1.61126	-2.20851	0.0272085	0.35526	4.64917	7.5685	1.72668	143.141
MSTRG.3235.1	11.2421	-4.79547	2.19589	-2.18384	0.0289742	0.35526	1.54972	0	0.86334	42.5554
ENSBTAT00000080543	46.5366	2.48163	1.15431	2.14987	0.0315651	0.366156	21.6961	136.233	14.6768	13.5404
MSTRG.4843.1	4931.19	-1.4225	0.672104	-2.11649	0.0343027	0.385815	2142.49	3216.61	6479.37	7886.29
MSTRG.7765.1	59.3982	-1.94254	0.919168	-2.11337	0.0345694	0.385815	34.0939	15.137	122.594	65.7674
MSTRG.7765.3	123.965	-1.72405	0.81588	-2.11312	0.0345903	0.385815	79.0358	36.3288	221.878	158.616
ENSBTAT00000071387	173.02	-3.09057	1.47283	-2.09838	0.0358714	0.395039	71.2872	1.5137	528.364	90.9138
ENSBTAT00000078163	84.0226	1.63391	0.78438	2.08306	0.0372455	0.405045	103.831	150.613	44.8937	36.7524
ENSBTAT00000079684	23.15	3.20433	1.55282	2.06355	0.0390602	0.408177	3.8743	79.4693	3.45336	5.80301
ENSBTAT00000079817	53.5198	2.19451	1.07344	2.04437	0.040917	0.408177	30.2196	145.315	17.2668	21.2777
MSTRG.4132.1	113.666	1.85636	0.907244	2.04616	0.040741	0.408177	170.469	186.942	75.9739	21.2777
MSTRG.17100.1	136.198	-1.53422	0.748014	-2.05106	0.0402614	0.408177	80.5855	59.0343	161.445	243.726
MSTRG.21438.1	66.5075	3.6517	1.76477	2.06922	0.0385251	0.408177	240.982	6.0548	18.9935	0
MSTRG.1834.1	27.5537	2.1814	1.06898	2.04064	0.0412868	0.408177	43.3922	46.1679	5.18004	15.4747
MSTRG.1933.1	34.5053	2.8015	1.36186	2.05711	0.0396753	0.408177	55.0151	66.6028	16.4035	0
MSTRG.6071.1	35.4693	2.25117	1.09886	2.04864	0.0404969	0.408177	24.0207	93.0926	11.2234	13.5404
ENSBTAT00000084749	55.2239	-1.93542	0.952471	-2.032	0.0421536	0.412063	27.1201	18.9213	130.364	44.4897
ENSBTAT00000081193	54.074	-2.02114	1.01292	-1.99536	0.0460032	0.444698	9.29833	33.3014	59.5705	114.126
ENSBTAT00000072687	4.2032	5.14434	2.56005	2.00947	0.0444877	NA	6.97375	9.83905	0	0
ENSBTAT00000072558	8.12174	3.87639	1.88424	2.05727	0.0396602	NA	20.9212	9.83905	1.72668	0
ENSBTAT00000067477	10.7879	3.30477	1.63218	2.02475	0.0428928	NA	14.7224	24.9761	3.45336	0
ENSBTAT00000074950	10.9824	4.30747	1.73588	2.48143	0.0130855	NA	24.7956	17.4076	1.72668	0
ENSBTAT00000067232	4.83388	5.34546	2.70725	1.9745	0.0483252	NA	17.8218	1.5137	0	0
ENSBTAT00000085208	9.20299	4.05755	1.82864	2.2189	0.0264937	NA	11.6229	23.4624	1.72668	0
MSTRG.10054.1	8.49686	-6.89602	2.25491	-3.05823	0.0022265	NA	0	0	6.90672	27.0807
MSTRG.12909.1	10.9578	-3.08532	1.44947	-2.12859	0.0332883	NA	3.8743	0.75685	19.8568	19.3434
MSTRG.10764.1	10.9361	-3.07678	1.41012	-2.18194	0.0291142	NA	1.54972	3.0274	12.0868	27.0807
MSTRG.18311.1	6.28659	-6.46334	3.137	-2.06036	0.0393643	NA	0	0	0	25.1464
