# Supplementary material for: Transcriptome sequencing analysis for the identification of stable lncRNAs associated with bovine Staphylococcus aureus mastitis
Source: J Anim Sci Biotechnol. 2021 Dec 13;12:120. doi: 10.1186/s40104-021-00639-2 (PMC8667444; doi:10.1186/s40104-021-00639-2)
Supplement: Supplementary file 3 — Additional file 3. DE lncRNAs in vitro. [file 40104_2021_639_MOESM3_ESM.xlsx]

## Sheet: CL vs CC
Row.names	baseMean	log2FoldChange	lfcSE	stat	pvalue	padj	CC1	CC2	CC3	CC4	CC5	CC6	CL1	CL2	CL3	CL4	CL5	CL6
MSTRG.7557.1	411.823	1.85194	0.0827591	22.3775	6.52484e-111	3.94622e-107	174.426	167.968	183.498	192.566	176.986	175.398	625.91	592.914	684.842	619.151	686.315	661.903
MSTRG.494.1	519.633	-1.81405	0.100895	-17.9795	2.81774e-72	8.52085e-69	823.976	743.099	681.695	956.703	726.575	922.065	224.951	224.078	241.183	204.866	244.023	242.387
ENSBTAT00000073384	297.48	-1.56662	0.103168	-15.1852	4.43495e-52	8.94086e-49	505.087	452.876	431.22	371.127	490.904	419.387	155.301	147.733	148.879	167.535	148.029	131.681
ENSBTAT00000071387	159.858	-1.94971	0.130174	-14.9777	1.0267e-50	1.55237e-47	250.403	276.403	230.29	231.955	299.014	237.13	60.2379	71.3876	58.5589	69.1993	78.9487	54.7701
MSTRG.17423.1	1333.81	-1.11435	0.0842022	-13.2342	5.56792e-40	6.73496e-37	1617.99	1749.84	2027.65	2023.69	1686.96	1843.15	783.093	764.442	930.988	848.601	959.047	770.278
MSTRG.19681.1	80.0861	-3.23102	0.246583	-13.1032	3.15719e-39	3.18245e-36	141.253	158.4	117.439	188.19	95.9452	167.559	10.3534	29.7448	10.9178	16.3893	14.3543	10.4879
MSTRG.23072.1	254.673	-1.57998	0.122954	-12.8502	8.57737e-38	7.41085e-35	390.586	398.658	367.913	321.235	387.507	424.287	93.1806	167.563	122.08	140.22	119.32	123.524
MSTRG.23419.1	485.15	1.22825	0.0978007	12.5587	3.56209e-36	2.69294e-33	249.333	284.908	283.504	311.607	266.411	344.917	637.205	565.152	768.214	701.098	699.772	709.681
MSTRG.20872.1	90.0147	-3.15338	0.253863	-12.4216	1.99613e-35	1.3414e-32	231.141	138.202	101.841	131.295	233.808	134.243	23.5304	20.8214	13.8953	19.1208	8.97144	23.3064
MSTRG.16271.23	309.172	1.24543	0.101533	12.2663	1.37366e-34	8.30789e-32	195.828	197.734	173.406	163.681	188.164	182.257	407.547	518.551	403.957	433.406	375.903	469.625
MSTRG.493.7	118.18	-2.20724	0.181267	-12.1767	4.1376e-34	2.27493e-31	175.496	172.22	221.115	183.813	195.616	218.513	26.3541	32.7193	57.5664	43.7048	61.9029	29.133
MSTRG.1752.4	468.034	-1.62128	0.134818	-12.0257	2.60369e-33	1.31226e-30	759.77	582.573	827.576	679.233	643.671	745.687	218.363	143.767	249.124	212.15	296.955	257.536
MSTRG.19691.1	47.8728	3.75964	0.320289	11.7383	8.11255e-32	3.77421e-29	2.1402	7.44162	10.0924	3.5012	12.1096	3.91951	128.006	59.4897	73.4468	77.3939	101.377	95.5564
MSTRG.13207.1	195.826	-1.33753	0.115069	-11.6238	3.1203e-31	1.34797e-28	322.1	261.52	246.805	265.216	288.767	299.842	126.123	103.115	108.185	126.562	93.303	108.375
MSTRG.5108.3	286.38	1.90771	0.166119	11.484	1.58747e-30	6.40067e-28	102.729	95.678	136.706	129.544	147.178	110.726	523.317	347.023	609.41	422.48	523.932	287.834
MSTRG.19690.12	50.3157	3.54487	0.316705	11.1929	4.41502e-29	1.48345e-26	11.7711	9.5678	11.9274	4.3765	6.52055	3.91951	116.711	51.5577	83.372	73.7518	141.749	88.5644
MSTRG.16112.1	63.0523	2.84215	0.255571	11.1208	9.93994e-29	3.16404e-26	19.2618	23.3879	22.0198	14.0048	8.38356	5.87926	97.8867	133.852	126.051	79.2149	91.5087	135.177
MSTRG.5056.18	868.027	1.08854	0.0982028	11.0846	1.48948e-28	4.50418e-26	673.092	558.122	579.854	451.655	588.712	481.12	1144.52	1373.22	1150.34	1144.52	1037.1	1234.08
MSTRG.5056.14	222.933	1.28153	0.117315	10.9238	8.86654e-28	2.55356e-25	131.622	114.814	129.366	121.667	132.274	150.901	318.132	321.244	317.608	316.86	379.492	241.222
MSTRG.14788.1	38.1866	2.87289	0.269336	10.6666	1.45925e-26	3.56736e-24	12.8412	7.44162	10.0924	12.2542	6.52055	5.87926	60.2379	53.5407	78.4094	65.5572	82.5373	62.9274
MSTRG.17103.1	186.717	1.5236	0.142852	10.6656	1.4746e-26	3.56736e-24	115.571	92.4887	111.016	86.6548	100.603	72.5109	272.953	340.083	317.608	245.839	279.012	206.262
MSTRG.21753.18	517.657	-1.3488	0.126382	-10.6725	1.36952e-26	3.56736e-24	716.966	737.784	658.758	877.051	633.425	837.795	348.251	206.231	351.354	280.439	320.28	243.552
MSTRG.14820.1	59.3784	2.71199	0.258079	10.5084	7.90408e-26	1.77051e-23	26.7525	18.0725	18.3498	1.7506	14.9041	15.678	84.7096	112.039	98.2599	118.367	102.274	101.383
MSTRG.15744.1	110.895	-1.88081	0.180371	-10.4275	1.85779e-25	4.01283e-23	166.935	148.832	173.406	171.559	166.74	218.513	34.8251	76.3451	43.6711	51.8994	31.4	46.6129
MSTRG.14388.1	46.6124	2.24675	0.215793	10.4116	2.19484e-25	4.57739e-23	11.7711	14.8832	18.3498	18.3813	15.8356	17.6378	79.0623	68.4131	62.529	80.1255	86.1258	86.2338
MSTRG.12525.1	80.7113	2.2042	0.21561	10.2231	1.56306e-24	3.06848e-22	22.4721	30.8296	20.1848	26.259	30.7397	42.1347	112.946	178.469	89.3272	142.041	107.657	165.476
MSTRG.18789.24	60.44	-2.30161	0.225152	-10.2225	1.5728e-24	3.06848e-22	72.7667	98.8672	121.109	114.664	101.534	95.0481	22.5892	11.8979	27.7907	23.6734	26.0172	9.32257
MSTRG.17422.1	1498.12	-1.0996	0.108245	-10.1585	3.0385e-24	5.74277e-22	1899.42	1896.55	2293.72	2173.37	1943.12	2053.82	945.924	878.464	1073.91	959.685	1190.51	668.895
MSTRG.9466.27	621.168	-1.10181	0.109178	-10.0918	6.00482e-24	1.10052e-21	831.467	968.474	866.11	825.408	787.123	806.439	325.661	535.407	373.189	426.122	342.709	365.911
MSTRG.19690.9	35.1164	3.26863	0.325133	10.0532	8.89298e-24	1.5819e-21	6.42059	7.44162	9.1749	3.5012	9.31507	3.91951	71.5326	36.6853	58.5589	81.036	82.5373	51.2742
MSTRG.8739.1	276.091	1.0541	0.10643	9.90417	3.99274e-23	6.89945e-21	197.968	189.23	161.478	173.31	169.534	186.177	289.895	390.649	426.785	393.343	360.652	374.068
MSTRG.5056.15	281.029	1.14786	0.116488	9.8539	6.59319e-23	1.10766e-20	175.496	166.905	151.386	183.813	186.301	185.197	372.722	308.355	485.344	407.001	415.378	334.447
MSTRG.8435.1	107.392	2.00451	0.205003	9.77794	1.40025e-22	2.28885e-20	26.7525	58.4699	38.5346	42.0144	47.5068	44.0945	158.125	197.307	236.221	157.519	186.606	95.5564
MSTRG.15217.38	197.919	-1.30234	0.134183	-9.70569	2.85138e-22	4.53819e-20	215.09	279.592	270.659	339.617	312.986	271.426	84.7096	130.877	131.013	123.83	110.349	104.879
MSTRG.17403.3	46.2718	2.87527	0.305784	9.40294	5.30581e-21	8.22808e-19	25.6824	4.25235	9.1749	7.0024	13.0411	7.83902	79.0623	66.4301	82.3795	77.3939	58.3144	124.689
MSTRG.12448.1	96.932	1.52808	0.16758	9.11852	7.61559e-20	1.09664e-17	47.0843	63.7853	51.3794	46.3909	54.0274	37.2353	98.8279	164.588	151.856	158.43	157.897	131.681
MSTRG.921.1	75.9261	-2.34032	0.257874	-9.07543	1.13227e-19	1.55635e-17	88.8182	121.192	148.633	131.295	138.794	133.263	12.2358	32.7193	13.8953	38.2417	40.3715	11.6532
MSTRG.5043.1	72.1188	1.71097	0.188645	9.06978	1.19258e-19	1.60283e-17	40.6637	37.2081	24.7722	35.8873	35.3973	28.4164	92.2394	114.022	107.193	101.067	92.4058	156.153
MSTRG.8375.1	128.289	1.30167	0.144936	8.98105	2.68195e-19	3.52618e-17	66.3461	85.0471	62.3893	83.1535	81.0411	65.6518	194.832	156.656	153.841	191.208	165.075	234.23
MSTRG.11040.8	450.221	-1.06256	0.118461	-8.96969	2.97341e-19	3.80645e-17	620.657	535.797	631.233	667.854	593.37	606.544	325.661	250.848	345.398	274.065	350.783	200.435
MSTRG.15217.40	101.128	-1.39383	0.15606	-8.93133	4.20901e-19	5.19512e-17	144.463	129.697	158.726	160.18	130.411	155.8	81.886	44.6172	48.6337	55.5415	51.1372	52.4395
MSTRG.19690.23	29.3445	3.31091	0.376006	8.80546	1.30312e-18	1.51562e-16	10.701	3.18927	0	3.5012	5.58904	9.79877	70.5913	39.6598	59.5515	69.1993	43.0629	37.2903
MSTRG.14473.14	121.729	-1.22938	0.139969	-8.78322	1.58853e-18	1.81273e-16	170.146	170.094	181.663	149.676	163.945	187.157	64.0028	87.2515	85.3571	62.8256	54.7258	83.9032
MSTRG.5056.13	142.858	1.32518	0.151474	8.74858	2.16052e-18	2.41979e-16	97.379	100.993	72.4817	62.1463	78.2466	78.3902	182.596	217.137	179.647	202.135	170.457	272.685
MSTRG.1752.2	101.504	-1.52772	0.179644	-8.50416	1.82913e-17	1.9408e-15	162.655	150.959	164.231	120.791	125.753	181.277	69.6501	48.5832	62.529	39.1522	61.0058	31.4637
MSTRG.5056.1	48.7136	1.95255	0.234333	8.33237	7.92423e-17	7.85668e-15	21.402	21.2618	11.0099	23.6331	28.8767	13.7183	76.2387	59.4897	98.2599	61.0046	83.4344	86.2338
MSTRG.3904.6	49.8471	5.39586	0.650634	8.29324	1.10208e-16	1.07506e-14	9.63089	0	3.66996	0	0.931507	0	112.946	112.039	63.5216	108.351	103.172	83.9032
MSTRG.4387.2	577.685	-1.15642	0.142309	-8.12611	4.43269e-16	4.25538e-14	684.863	764.361	860.605	905.061	751.726	820.157	448.02	289.516	396.017	271.334	485.355	255.205
MSTRG.5108.1	58.9352	1.65473	0.204613	8.08714	6.10822e-16	5.60822e-14	21.402	22.3249	27.5247	39.3885	32.6027	26.4567	90.3569	124.928	77.4169	82.857	89.7144	72.2499
MSTRG.15217.35	133.918	-1.31679	0.16283	-8.0869	6.12008e-16	5.60822e-14	223.651	189.23	217.445	165.432	197.479	152.861	70.5913	108.073	54.5888	81.9465	58.3144	87.3991
MSTRG.19689.1	35.9009	2.23194	0.277521	8.04241	8.8086e-16	7.83447e-14	11.7711	14.8832	14.6798	10.5036	7.45205	16.6579	54.5906	36.6853	80.3945	57.3625	78.0515	47.7782
MSTRG.5108.4	82.758	1.84305	0.230563	7.99368	1.30972e-15	1.1316e-13	26.7525	21.2618	46.792	36.7626	59.6164	24.4969	139.3	99.1494	173.692	118.367	152.515	94.3911
MSTRG.24835.2	11.8117	7.05058	0.894296	7.88395	3.17196e-15	2.66445e-13	0	0	0	0	0	0	21.648	34.7023	21.8355	21.8524	24.2229	17.4798
MSTRG.17377.1	28.2724	-2.46329	0.312764	-7.87586	3.38402e-15	2.80364e-13	48.1544	46.7759	54.1319	50.7674	41.9178	45.0744	7.52974	17.8469	11.9103	6.37362	1.79429	6.99193
MSTRG.3194.1	74.3303	1.51344	0.193489	7.82183	5.20589e-15	4.19803e-13	24.6123	42.5235	45.8745	28.0096	57.7534	32.3359	95.063	98.1579	114.14	135.667	109.452	108.375
MSTRG.13136.1	106.582	1.14447	0.148073	7.72911	1.08299e-14	8.50636e-13	57.7853	57.4068	67.8942	70.024	80.1096	64.6719	161.889	139.801	126.051	186.656	129.189	137.508
MSTRG.6161.1	240.432	1.14487	0.148614	7.70369	1.32192e-14	1.025e-12	121.991	132.886	144.046	140.923	146.247	212.633	316.249	284.559	342.421	305.023	462.029	276.181
MSTRG.23749.1	56.2505	1.8104	0.236242	7.66336	1.81136e-14	1.38672e-12	27.8226	9.5678	23.8547	20.1319	33.5342	34.2957	87.5333	95.1834	65.5066	80.1255	76.2573	121.193
MSTRG.21464.1	111.645	-1.09252	0.142977	-7.64124	2.15132e-14	1.6264e-12	138.043	163.716	158.726	154.928	122.959	174.418	75.2974	86.26	58.5589	79.2149	68.183	59.4314
MSTRG.8562.1	256.124	-1.03056	0.136576	-7.54567	4.49979e-14	3.35985e-12	284.646	371.018	293.597	386.008	334.411	392.931	134.594	237.959	168.729	163.893	139.057	166.641
MSTRG.19661.25	25.6001	2.59098	0.344507	7.52084	5.44257e-14	4.01422e-12	4.28039	2.12618	11.0099	14.0048	1.86301	9.79877	50.8258	47.5917	40.6935	40.9732	50.2401	33.7943
MSTRG.3140.4	76.0499	1.22075	0.164831	7.40607	1.30102e-13	9.48017e-12	42.8039	40.3974	43.122	52.518	54.0274	40.175	95.063	92.209	132.006	98.3358	99.583	122.359
MSTRG.23647.1	270.692	-1.07054	0.147065	-7.27938	3.35351e-13	2.35837e-11	317.819	333.81	340.389	434.149	400.548	374.313	176.949	146.741	263.019	182.103	156.103	122.359
MSTRG.15743.4	19.9394	-2.81722	0.393528	-7.15889	8.13347e-13	5.5271e-11	23.5422	26.5772	38.5346	53.3933	30.7397	37.2353	8.47096	0.991494	5.95515	7.28413	5.38286	1.16532
MSTRG.11074.29	43.3789	1.43747	0.201513	7.13339	9.79271e-13	6.5807e-11	22.4721	25.5141	23.8547	20.1319	27.9452	20.5774	73.415	51.5577	66.4991	64.6467	61.0058	62.9274
ENSBTAT00000082724	164.139	1.01538	0.143268	7.08726	1.36797e-12	9.09173e-11	98.4491	132.886	117.439	109.413	102.466	91.1286	185.42	296.457	174.684	223.987	205.446	231.899
MSTRG.4148.1	186.527	1.39691	0.200546	6.96552	3.27201e-12	2.08307e-10	102.729	68.0377	130.284	90.156	122.027	102.887	295.542	169.546	340.436	272.244	381.286	163.145
MSTRG.6857.1	74.0296	-1.37818	0.198467	-6.94416	3.80716e-12	2.39851e-10	109.15	104.183	128.449	109.413	121.096	69.5713	48.0021	46.6002	55.5814	29.1365	40.3715	26.8024
MSTRG.12600.2	58.184	1.73832	0.253475	6.85797	6.98479e-12	4.31062e-10	6.42059	36.145	35.7821	33.2614	24.2192	24.4969	80.0035	83.2855	61.5365	101.067	97.7887	114.202
ENSBTAT00000078873	33.8225	1.93776	0.284089	6.82097	9.04299e-12	5.4692e-10	8.56079	22.3249	9.1749	7.0024	15.8356	21.5573	43.296	37.6768	57.5664	61.0046	60.1087	61.762
MSTRG.15743.12	71.4946	-1.35933	0.207336	-6.5562	5.5195e-11	3.24097e-09	55.6451	131.823	91.749	127.794	103.397	106.807	30.119	37.6768	51.6113	40.0627	43.9601	37.2903
MSTRG.13128.1	89.1498	1.04214	0.159675	6.5266	6.7281e-11	3.91265e-09	62.0657	53.1544	49.5444	63.0216	58.6849	62.7121	97.8867	149.716	96.2749	113.815	118.423	144.5
MSTRG.19505.1	98.617	1.15832	0.177936	6.50978	7.52585e-11	4.29399e-09	77.0471	54.2175	55.0494	50.7674	60.5479	68.5914	86.5921	168.554	162.774	121.099	122.012	156.153
ENSBTAT00000067092	86.0607	-1.30027	0.201597	-6.44985	1.11958e-10	6.32824e-09	162.655	98.8672	131.201	104.161	155.562	81.3298	37.6487	58.4982	43.6711	57.3625	37.6801	64.0927
MSTRG.10087.1	26.2353	1.76044	0.27376	6.43059	1.27109e-10	7.1181e-09	11.7711	9.5678	11.9274	11.3789	13.0411	13.7183	48.0021	40.6513	39.701	30.9576	30.5029	53.6048
MSTRG.7124.3	38.7468	1.56195	0.244693	6.38333	1.73278e-10	9.52713e-09	17.1216	12.7571	25.6897	21.8825	15.8356	23.5171	63.0616	59.4897	45.6561	46.4363	48.4458	85.0685
MSTRG.19024.1	69.5083	-1.36775	0.215302	-6.3527	2.11569e-10	1.14247e-08	78.1172	109.498	133.954	113.789	80.1096	85.2493	51.767	57.5067	30.7683	29.1365	26.9143	37.2903
MSTRG.15743.6	19.6844	-2.27039	0.359954	-6.30745	2.83678e-10	1.51831e-08	34.2432	35.0819	29.3597	30.6355	33.5342	33.3158	10.3534	3.96598	7.94019	13.6577	1.79429	2.33064
MSTRG.6173.11	69.1435	1.16587	0.185284	6.29233	3.1273e-10	1.64469e-08	38.5235	39.3343	50.4619	37.6379	36.3288	53.8932	107.299	90.226	87.3421	81.9465	130.983	75.7459
MSTRG.11252.1	89.3277	-1.1825	0.189184	-6.25053	4.09056e-10	2.13273e-08	135.903	121.192	139.458	122.542	115.507	110.726	71.5326	38.6683	69.4767	42.7943	72.6687	31.4637
MSTRG.5108.2	32.614	1.81943	0.292607	6.21801	5.03499e-10	2.58065e-08	23.5422	10.6309	21.1023	10.5036	14.9041	5.87926	56.4731	40.6513	71.4618	35.5101	52.9315	47.7782
ENSBTAT00000070281	20.1641	2.9205	0.479835	6.08646	1.15436e-09	5.7226e-08	2.1402	9.5678	10.0924	2.6259	1.86301	1.95975	16.0007	57.5067	50.6187	30.9576	14.3543	44.2822
MSTRG.14627.7	33.505	-1.67791	0.277354	-6.04971	1.45108e-09	7.0775e-08	37.4534	45.7128	46.792	69.1487	42.8493	64.6719	19.7656	23.7959	12.9028	20.9419	9.86859	8.15725
MSTRG.17677.2	99.3072	1.1293	0.187118	6.03522	1.58746e-09	7.68076e-08	40.6637	52.0913	77.0691	77.9017	73.589	51.9335	144.006	108.073	156.819	157.519	158.795	93.2257
MSTRG.18157.3	38.4305	1.25708	0.209521	5.99979	1.97577e-09	9.4837e-08	28.8927	25.5141	19.2673	22.7578	21.4247	18.6177	61.1792	55.5237	45.6561	54.631	52.9315	54.7701
MSTRG.18920.1	54.2557	-1.15508	0.198443	-5.82073	5.85928e-09	2.68462e-07	63.1358	72.29	73.3992	78.777	86.6301	73.4908	36.7075	35.6938	31.7608	24.5839	23.3257	51.2742
MSTRG.19690.26	11.6186	5.12749	0.885377	5.7913	6.9842e-09	3.15227e-07	1.0701	0	0	0.875301	0	1.95975	33.8838	1.98299	36.7234	10.0157	29.6058	23.3064
MSTRG.11615.6	14.2484	2.4606	0.425195	5.78699	7.16595e-09	3.21034e-07	3.2103	8.50471	3.66996	1.7506	7.45205	1.95975	32.9426	21.8129	13.8953	30.047	22.4286	23.3064
MSTRG.1894.1	79.2368	1.04774	0.182314	5.74692	9.08856e-09	4.01224e-07	53.5049	42.5235	55.9669	49.0168	65.2055	44.0945	98.8279	91.2175	131.013	113.815	134.572	71.0846
MSTRG.9143.3	19.5243	-2.16434	0.378086	-5.72444	1.03773e-08	4.51523e-07	40.6637	29.7665	41.287	37.6379	13.9726	28.4164	2.82365	10.9064	7.94019	4.55258	11.6629	4.66129
MSTRG.2101.1	52.2293	1.13244	0.198516	5.70452	1.16673e-08	5.02739e-07	38.5235	21.2618	30.2772	26.259	45.6438	34.2957	75.2974	67.4216	85.3571	60.0941	73.5658	68.754
MSTRG.13498.12	40.0168	1.46975	0.257681	5.70374	1.17206e-08	5.02739e-07	12.8412	15.9463	16.5148	32.3861	22.3562	26.4567	60.2379	51.5577	39.701	71.0203	48.4458	82.7378
MSTRG.24514.2	31.0276	-1.79439	0.317207	-5.65685	1.54172e-08	6.56644e-07	52.4348	25.5141	49.5444	69.1487	60.5479	31.3561	22.5892	11.8979	9.92524	6.37362	14.3543	18.6451
MSTRG.16128.1	26.733	1.70072	0.302822	5.61624	1.95162e-08	8.14027e-07	12.8412	22.3249	7.33992	8.75301	11.1781	13.7183	47.0609	44.6172	20.843	49.1679	42.1658	40.7863
MSTRG.493.8	9.85209	-3.18788	0.569291	-5.59975	2.14667e-08	8.89251e-07	17.1216	20.1987	12.8449	30.6355	13.9726	11.7585	1.88244	0.991494	4.96262	0	2.69143	1.16532
MSTRG.19676.2	21.0079	-1.63351	0.292069	-5.59289	2.23318e-08	9.18796e-07	27.8226	27.6403	33.0296	31.5108	39.1233	31.3561	14.1183	5.94897	10.9178	9.10517	9.86859	11.6532
MSTRG.493.9	18.4316	-1.86466	0.334026	-5.58237	2.37257e-08	9.69548e-07	35.3133	27.6403	33.0296	21.8825	37.2603	18.6177	10.3534	4.95747	7.94019	10.0157	7.17715	6.99193
MSTRG.16272.1	42.3304	1.37987	0.247343	5.57876	2.42236e-08	9.83251e-07	18.1917	39.3343	22.9372	27.1343	19.5616	13.7183	45.1785	75.3536	58.5589	56.452	51.1372	80.4072
MSTRG.8104.1	44.4673	1.25364	0.225193	5.56696	2.59223e-08	1.04519e-06	33.1731	26.5772	24.7722	17.506	36.3288	19.5975	80.9447	52.5492	49.6262	65.5572	54.7258	72.2499
MSTRG.10827.1	93.8718	1.15306	0.207277	5.5629	2.65327e-08	1.06271e-06	66.3461	56.3437	71.5642	61.271	53.0959	41.1548	95.063	97.1664	177.662	129.293	186.606	90.8951
MSTRG.5222.3	45.8231	-1.44443	0.261565	-5.52228	3.34629e-08	1.28907e-06	73.8368	73.3531	61.4718	39.3885	66.137	89.1688	21.648	27.7618	17.8654	39.1522	29.6058	10.4879
MSTRG.6173.15	18.9407	2.00094	0.362517	5.51957	3.39828e-08	1.30081e-06	11.7711	2.12618	9.1749	8.75301	5.58904	7.83902	23.5304	23.7959	17.8654	35.5101	35.8858	45.4475
MSTRG.5849.7	20.705	-1.7263	0.313123	-5.51318	3.52409e-08	1.33211e-06	28.8927	38.2712	32.1121	20.1319	39.1233	32.3359	11.2946	11.8979	6.94767	12.7472	5.38286	9.32257
MSTRG.14386.1	24.9784	2.03508	0.37049	5.49292	3.95333e-08	1.48508e-06	11.7711	11.694	11.9274	15.7554	5.58904	1.95975	48.0021	16.8554	47.6412	56.452	27.8115	44.2822
MSTRG.24835.1	5.05356	5.31947	0.969857	5.4848	4.13939e-08	1.53589e-06	0	0	0.91749	0	0	0	4.70609	14.8724	7.94019	12.7472	8.97144	10.4879
ENSBTAT00000078405	27.9066	1.64478	0.300771	5.46853	4.5378e-08	1.67345e-06	17.1216	6.37853	10.0924	8.75301	25.1507	13.7183	40.4724	39.6598	30.7683	59.1836	43.9601	39.6209
MSTRG.4121.1	8.79455	2.88432	0.533765	5.40372	6.52739e-08	2.34986e-06	2.1402	3.18927	3.66996	1.7506	0	1.95975	16.9419	14.8724	16.8729	12.7472	19.7372	11.6532
ENSBTAT00000067173	25.1976	1.69434	0.313829	5.39893	6.70378e-08	2.39908e-06	10.701	2.12618	11.9274	18.3813	17.6986	9.79877	47.0609	34.7023	26.7982	39.1522	38.5772	45.4475
MSTRG.12939.2	69.0251	1.64683	0.306634	5.37068	7.84422e-08	2.77438e-06	50.2946	39.3343	24.7722	29.7602	21.4247	35.2756	47.0609	215.154	113.148	90.1411	54.7258	107.21
ENSBTAT00000086440	31.6115	2.09561	0.39012	5.37171	7.79922e-08	2.77438e-06	11.7711	10.6309	5.50494	14.0048	29.8082	0	39.5312	63.4556	40.6935	53.7205	60.1087	50.1088
MSTRG.18057.13	9.77586	2.92613	0.547193	5.34753	8.9162e-08	3.11706e-06	2.1402	4.25235	0	1.7506	1.86301	3.91951	22.5892	10.9064	8.93272	21.8524	25.12	13.9839
MSTRG.12215.1	59.7676	-1.17044	0.219034	-5.34365	9.10932e-08	3.16628e-06	94.1687	65.9115	67.8942	71.7746	90.3561	105.827	24.4717	44.6172	20.843	40.0627	37.6801	53.6048
ENSBTAT00000073102	38.6759	-1.09759	0.208835	-5.25579	1.47389e-07	4.9249e-06	40.6637	60.5961	54.1319	54.2686	56.8219	49.9737	19.7656	27.7618	25.8056	28.226	25.12	20.9758
MSTRG.10611.1	38.1879	-1.15913	0.222957	-5.1989	2.0047e-07	6.52594e-06	46.0142	47.839	41.287	71.7746	49.3699	59.7725	21.648	27.7618	23.8206	18.2103	25.12	25.6371
MSTRG.15217.43	13.753	-1.93997	0.373164	-5.19869	2.00699e-07	6.52594e-06	21.402	22.3249	20.1848	18.3813	24.2192	24.4969	5.64731	2.97448	9.92524	3.64207	7.17715	4.66129
MSTRG.20872.2	10.5887	-2.61808	0.506807	-5.16583	2.39374e-07	7.65996e-06	18.1917	22.3249	16.5148	11.3789	29.8082	10.7786	1.88244	4.95747	2.97757	0	3.58858	4.66129
ENSBTAT00000078775	29.6419	1.71626	0.332954	5.15463	2.54127e-07	8.04692e-06	12.8412	13.8202	10.0924	25.3837	17.6986	2.93963	57.4143	30.7363	54.5888	57.3625	44.8572	27.9677
MSTRG.15740.1	14.593	-1.95135	0.383814	-5.08409	3.69388e-07	1.15158e-05	22.4721	26.5772	15.5973	19.2566	27.0137	28.4164	8.47096	0.991494	3.9701	7.28413	8.0743	6.99193
MSTRG.24679.1	62.213	-1.28363	0.252651	-5.08065	3.76154e-07	1.16095e-05	116.641	82.9209	84.4091	78.777	102.466	64.6719	35.7663	54.5322	17.8654	59.1836	26.0172	23.3064
MSTRG.8946.1	19.7295	1.61028	0.317616	5.06988	3.98066e-07	1.22208e-05	13.9113	11.694	8.25741	8.75301	10.2466	5.87926	23.5304	26.7703	23.8206	26.405	44.8572	32.629
MSTRG.11022.1	41.9883	-1.26627	0.252599	-5.01296	5.35977e-07	1.6208e-05	69.5564	74.4162	43.122	53.3933	66.137	48.9939	16.0007	35.6938	37.7159	18.2103	16.1486	24.4718
MSTRG.5785.1	89.1015	-1.00601	0.201971	-4.98096	6.32691e-07	1.87814e-05	81.3275	119.066	129.366	154.928	109.918	119.545	36.7075	47.5917	75.4318	65.5572	84.3315	45.4475
MSTRG.10459.1	112.766	-1.10945	0.222665	-4.98258	6.27422e-07	1.87814e-05	107.01	160.526	135.788	238.082	96.8767	186.177	70.5913	92.209	45.6561	97.4253	52.9315	69.9193
MSTRG.14788.2	11.5985	2.1658	0.437601	4.94925	7.44984e-07	2.17665e-05	4.28039	4.25235	1.83498	4.3765	4.65753	5.87926	18.8244	13.8809	16.8729	20.0314	11.6629	32.629
MSTRG.12389.3	30.1274	1.91528	0.394287	4.85757	1.18833e-06	3.37419e-05	11.7711	18.0725	12.8449	9.62831	19.5616	3.91951	26.3541	102.124	65.5066	36.4207	21.5315	33.7943
MSTRG.5836.1	11.7512	2.26856	0.467814	4.84929	1.23903e-06	3.48541e-05	8.56079	0	7.33992	1.7506	3.72603	2.93963	24.4717	28.7533	14.8879	16.3893	17.0457	15.1492
MSTRG.493.1	20.0538	-1.80791	0.379585	-4.76286	1.90869e-06	5.27111e-05	19.2618	29.7665	22.9372	31.5108	47.5068	36.2555	12.2358	5.94897	18.858	2.73155	8.97144	4.66129
MSTRG.12063.1	11.3264	2.49426	0.528572	4.71887	2.37158e-06	6.51968e-05	4.28039	4.25235	1.83498	3.5012	0.931507	5.87926	18.8244	22.8044	13.8953	4.55258	37.6801	17.4798
MSTRG.1696.1	4.9945	4.81019	1.02696	4.68389	2.81478e-06	7.66837e-05	0	0	0	0	1.86301	0	5.64731	5.94897	5.95515	16.3893	20.6343	3.49596
MSTRG.4084.1	24.3253	1.87679	0.401543	4.67395	2.95466e-06	7.97758e-05	21.402	12.7571	5.50494	3.5012	13.9726	5.87926	23.5304	62.4641	62.529	24.5839	27.8115	27.9677
MSTRG.10835.1	41.6736	1.12336	0.242202	4.6381	3.51618e-06	9.40968e-05	20.3319	44.6497	22.0198	23.6331	30.7397	16.6579	61.1792	59.4897	59.5515	68.2887	57.4172	36.125
MSTRG.9140.1	5.6518	-3.39161	0.743023	-4.5646	5.0044e-06	0.000132748	11.7711	10.6309	6.42243	14.8801	10.2466	7.83902	0	0.991494	2.97757	0	0.897144	1.16532
MSTRG.7593.1	9.02264	-2.09852	0.460159	-4.56042	5.10511e-06	0.000134828	17.1216	10.6309	12.8449	17.506	14.9041	14.6982	4.70609	1.98299	1.98505	3.64207	3.58858	4.66129
MSTRG.23381.1	23.4084	1.92745	0.42716	4.51223	6.41488e-06	0.000166511	6.42059	14.8832	12.8449	0.875301	18.6301	4.89939	56.4731	46.6002	29.7757	36.4207	13.4572	39.6209
MSTRG.16531.1	28.6008	-1.21474	0.270196	-4.49578	6.93168e-06	0.000178395	31.0329	57.4068	39.4521	48.1415	34.4657	29.3963	19.7656	16.8554	10.9178	23.6734	13.4572	18.6451
MSTRG.3250.1	43.6259	-1.07239	0.239129	-4.48459	7.30552e-06	0.000185646	77.0471	38.2712	60.5543	69.1487	62.4109	48.014	36.7075	26.7703	35.7309	28.226	27.8115	12.8185
MSTRG.3172.2	39.5274	1.13771	0.254357	4.47287	7.71772e-06	0.000194487	21.402	36.145	21.1023	20.1319	29.8082	19.5975	49.8846	60.4811	29.7757	61.0046	45.7544	79.2419
MSTRG.21320.1	20.7029	-1.69753	0.380665	-4.45938	8.21962e-06	0.000206275	13.9113	41.4605	40.3696	35.8873	21.4247	37.2353	14.1183	10.9064	3.9701	18.2103	6.28001	4.66129
MSTRG.14473.12	18.1546	-1.54064	0.346903	-4.44114	8.94851e-06	0.000223639	26.7525	21.2618	18.3498	37.6379	29.8082	27.4366	5.64731	5.94897	8.93272	8.19465	8.0743	19.8105
MSTRG.17082.4	3.86845	4.93064	1.11115	4.43741	9.10474e-06	0.000226607	0	0	0.91749	0	0	0	0	10.9064	13.8953	10.9262	6.28001	3.49596
MSTRG.1876.2	45.8019	1.35289	0.305222	4.43248	9.31534e-06	0.000230898	21.402	32.9557	22.9372	11.3789	26.0822	40.175	89.4157	55.5237	22.8281	74.6624	63.6972	88.5644
MSTRG.25978.1	22.6071	1.37392	0.310377	4.42662	9.572e-06	0.000235331	8.56079	10.6309	12.8449	19.2566	13.9726	9.79877	20.7068	53.5407	27.7907	30.9576	34.0915	29.133
ENSBTAT00000083338	6.35933	2.78932	0.634069	4.39908	1.08709e-05	0.000264045	0	2.12618	0.91749	1.7506	2.79452	1.95975	13.1771	16.8554	6.94767	12.7472	5.38286	11.6532
ENSBTAT00000078709	15.1491	-1.95427	0.445353	-4.38814	1.14326e-05	0.000276577	23.5422	39.3343	12.8449	28.0096	7.45205	33.3158	10.3534	5.94897	1.98505	5.4631	5.38286	8.15725
MSTRG.20672.19	11.7752	2.97761	0.682255	4.36436	1.27498e-05	0.000304786	5.35049	4.25235	1.83498	0	2.79452	1.95975	9.41218	69.4046	24.8131	9.10517	5.38286	6.99193
MSTRG.20853.6	31.0508	-1.18344	0.274849	-4.3058	1.66384e-05	0.000393081	53.5049	46.7759	34.8646	39.3885	49.3699	34.2957	16.9419	28.7533	25.8056	9.10517	11.6629	22.1411
MSTRG.10669.2	13.9524	-1.74254	0.405092	-4.30158	1.69587e-05	0.000399091	27.8226	11.694	11.9274	26.259	27.0137	24.4969	10.3534	2.97448	3.9701	7.28413	8.97144	4.66129
MSTRG.1153.2	9.02072	2.29801	0.537009	4.27927	1.87511e-05	0.000437864	6.42059	2.12618	1.83498	6.1271	1.86301	0	17.8831	9.91494	15.8804	24.5839	13.4572	8.15725
MSTRG.14473.11	15.3431	-1.45156	0.340125	-4.26773	1.97468e-05	0.000455836	13.9113	20.1987	21.1023	27.1343	25.1507	27.4366	9.41218	7.93195	4.96262	10.0157	9.86859	6.99193
MSTRG.23916.1	46.692	1.05748	0.248085	4.26258	2.0208e-05	0.000464708	44.9441	26.5772	29.3597	12.2542	38.1918	31.3561	64.944	46.6002	54.5888	84.678	70.8744	55.9354
MSTRG.26037.1	3.47442	-4.76215	1.12095	-4.24833	2.15368e-05	0.000491526	0	4.25235	10.0924	3.5012	11.1781	11.7585	0	0	0	0.910517	0	0
MSTRG.16271.19	18.2327	1.47055	0.348028	4.22538	2.38538e-05	0.00054033	13.9113	4.25235	11.0099	5.2518	17.6986	5.87926	26.3541	21.8129	25.8056	36.4207	22.4286	27.9677
MSTRG.8715.1	21.6281	-1.18834	0.281521	-4.22113	2.43077e-05	0.000546516	39.5936	29.7665	31.1947	25.3837	23.2877	31.3561	8.47096	12.8894	15.8804	12.7472	16.1486	12.8185
MSTRG.20919.1	6.83315	2.33059	0.552064	4.22159	2.42589e-05	0.000546516	2.1402	2.12618	3.66996	1.7506	1.86301	1.95975	7.52974	12.8894	11.9103	7.28413	12.56	16.3145
MSTRG.18128.2	20.8868	-1.43576	0.34245	-4.1926	2.75779e-05	0.000613202	29.9628	41.4605	18.3498	30.6355	21.4247	41.1548	16.9419	6.94046	3.9701	10.9262	12.56	16.3145
MSTRG.22157.5	29.0936	-1.22572	0.293735	-4.17289	3.00766e-05	0.00066388	39.5936	30.8296	32.1121	31.5108	51.2329	58.7926	16.0007	11.8979	18.858	24.5839	8.0743	25.6371
MSTRG.18538.4	33.186	-1.32803	0.319032	-4.16268	3.14529e-05	0.00068923	37.4534	44.6497	54.1319	36.7626	69.863	42.1347	9.41218	25.7788	35.7309	22.7629	12.56	6.99193
MSTRG.10608.1	29.2022	1.05444	0.254848	4.13754	3.5105e-05	0.000747588	20.3319	17.0094	21.1023	9.62831	17.6986	28.4164	42.3548	46.6002	36.7234	40.9732	32.2972	37.2903
MSTRG.14786.1	17.2717	1.64998	0.400645	4.11832	3.81651e-05	0.000801466	2.1402	6.37853	12.8449	11.3789	13.0411	3.91951	27.2953	33.7108	35.7309	24.5839	26.9143	9.32257
MSTRG.20729.1	14.7129	-1.55785	0.379037	-4.11001	3.95642e-05	0.000827974	29.9628	15.9463	17.4323	22.7578	23.2877	22.5372	8.47096	5.94897	8.93272	13.6577	1.79429	5.82661
MSTRG.14473.4	16.8288	-1.39327	0.339506	-4.10381	4.06404e-05	0.000847562	28.8927	21.2618	29.3597	26.259	13.9726	26.4567	9.41218	6.94046	3.9701	11.8367	10.7657	12.8185
MSTRG.11251.1	18.5001	-1.30023	0.317259	-4.09831	4.1617e-05	0.000861986	18.1917	26.5772	30.2772	30.6355	33.5342	18.6177	11.2946	12.8894	14.8879	10.9262	7.17715	6.99193
MSTRG.3032.18	9.23048	-1.96079	0.479894	-4.08587	4.39111e-05	0.000903314	19.2618	11.694	8.25741	12.2542	13.0411	23.5171	5.64731	2.97448	1.98505	1.82103	4.48572	5.82661
MSTRG.7123.1	24.6111	1.25573	0.308284	4.07329	4.6353e-05	0.000947105	6.42059	25.5141	12.8449	14.8801	13.0411	14.6982	24.4717	26.7703	34.7384	34.5996	54.7258	32.629
ENSBTAT00000077354	8.27985	2.12062	0.524871	4.04026	5.33914e-05	0.00107997	5.35049	3.18927	4.58745	0.875301	1.86301	2.93963	16.0007	17.8469	5.95515	8.19465	19.7372	12.8185
MSTRG.7993.1	5.18495	-3.00612	0.74618	-4.02867	5.60929e-05	0.00113083	11.7711	4.25235	10.0924	7.8777	6.52055	14.6982	0	0	1.98505	0	2.69143	2.33064
MSTRG.23496.1	15.6341	1.84711	0.459405	4.02065	5.80374e-05	0.00116229	4.28039	8.50471	6.42243	2.6259	13.0411	5.87926	13.1771	42.6342	38.7084	21.8524	7.17715	23.3064
MSTRG.17419.1	4.15369	3.5472	0.882925	4.01755	5.88063e-05	0.0011738	1.0701	2.12618	0	0	0.931507	0	4.70609	6.94046	9.92524	7.28413	9.86859	6.99193
MSTRG.21606.5	9.56328	-1.90548	0.478671	-3.98076	6.86945e-05	0.00136666	11.7711	12.7571	7.33992	15.7554	18.6301	24.4969	7.52974	2.97448	3.9701	1.82103	5.38286	2.33064
MSTRG.5344.1	8.5085	2.14431	0.542304	3.95408	7.68306e-05	0.00151359	0	0	2.75247	5.2518	7.45205	2.93963	19.7656	9.91494	10.9178	10.0157	17.9429	15.1492
MSTRG.16424.3	23.7173	-1.13392	0.294934	-3.84467	0.000120717	0.00231776	33.1731	43.5866	33.0296	41.1391	20.4931	24.4969	22.5892	8.92345	13.8953	15.4788	16.1486	11.6532
MSTRG.10562.21	31.0498	1.0254	0.268048	3.82543	0.000130543	0.00248277	20.3319	21.2618	26.6072	9.62831	24.2192	20.5774	40.4724	33.7108	29.7757	37.3312	45.7544	62.9274
MSTRG.7114.1	13.7117	1.67011	0.436749	3.82395	0.000131328	0.00248455	6.42059	4.25235	3.66996	11.3789	9.31507	3.91951	20.7068	27.7618	10.9178	25.4945	8.0743	32.629
MSTRG.3713.1	4.35541	-2.97312	0.780658	-3.80848	0.000139821	0.00261808	7.49069	7.44162	13.7623	6.1271	6.52055	4.89939	1.88244	1.98299	0.992524	0	0	1.16532
MSTRG.19884.1	15.3294	1.74892	0.460742	3.79588	0.000147118	0.00272936	6.42059	2.12618	5.50494	7.0024	13.0411	7.83902	13.1771	57.5067	23.8206	10.9262	17.9429	18.6451
MSTRG.2619.1	22.9273	-1.33278	0.35266	-3.77922	0.000157319	0.00290082	51.3647	35.0819	33.9471	28.0096	17.6986	31.3561	14.1183	6.94046	3.9701	23.6734	16.1486	12.8185
MSTRG.13176.1	29.5951	-1.05222	0.278926	-3.77239	0.000161693	0.0029724	37.4534	45.7128	31.1947	42.0144	49.3699	33.3158	22.5892	23.7959	18.858	5.4631	19.7372	25.6371
MSTRG.12734.1	71.0833	1.06143	0.282134	3.76214	0.000168465	0.00308751	51.3647	35.0819	54.1319	31.5108	71.726	32.3359	87.5333	155.665	143.916	76.4834	42.1658	71.0846
MSTRG.4149.1	24.508	1.10148	0.295186	3.73148	0.000190358	0.00346772	16.0515	26.5772	10.0924	10.5036	10.2466	20.5774	40.4724	27.7618	41.686	30.047	25.12	34.9596
MSTRG.23497.1	28.3546	1.508	0.4082	3.69426	0.00022053	0.00395776	25.6824	10.6309	15.5973	13.1295	16.7671	6.85914	33.8838	101.132	52.6038	25.4945	23.3257	15.1492
MSTRG.22790.1	9.06602	1.75367	0.47637	3.68131	0.000232037	0.00412754	4.28039	2.12618	7.33992	5.2518	1.86301	3.91951	8.47096	11.8979	21.8355	12.7472	19.7372	9.32257
MSTRG.19663.1	4.81346	3.77025	1.02513	3.67783	0.000235223	0.00415973	0	3.18927	0	0	0.931507	0	14.1183	11.8979	0	11.8367	13.4572	2.33064
MSTRG.5064.1	9.44225	1.82349	0.498473	3.65815	0.00025404	0.00445344	7.49069	0	6.42243	3.5012	5.58904	1.95975	8.47096	18.8384	15.8804	14.5683	22.4286	8.15725
MSTRG.4327.1	8.29448	-1.79359	0.490994	-3.65297	0.000259224	0.00453117	17.1216	11.694	8.25741	19.2566	9.31507	11.7585	3.76487	5.94897	1.98505	1.82103	6.28001	2.33064
MSTRG.12259.1	15.0937	1.42377	0.391672	3.63511	0.000277861	0.00482903	5.35049	6.37853	12.8449	4.3765	13.9726	5.87926	13.1771	14.8724	27.7907	17.2998	24.2229	34.9596
MSTRG.6116.2	5.26815	-2.65211	0.730199	-3.63204	0.000281187	0.0048589	12.8412	1.06309	9.1749	10.5036	9.31507	11.7585	3.76487	1.98299	0.992524	1.82103	0	0
MSTRG.17590.1	11.5721	-1.41866	0.393484	-3.60538	0.000311691	0.00535541	13.9113	15.9463	23.8547	13.1295	18.6301	15.678	5.64731	2.97448	4.96262	6.37362	10.7657	6.99193
MSTRG.1154.1	24.8781	1.52023	0.423606	3.58879	0.000332213	0.00567577	0	15.9463	14.6798	21.0072	3.72603	21.5573	41.4136	30.7363	56.5739	22.7629	42.1658	27.9677
MSTRG.5824.1	16.5951	1.41479	0.397261	3.56137	0.000368931	0.00619804	5.35049	10.6309	3.66996	19.2566	11.1781	3.91951	13.1771	34.7023	21.8355	23.6734	29.6058	22.1411
MSTRG.13970.1	10.7398	-1.60668	0.45245	-3.55105	0.00038369	0.00642814	13.9113	24.451	14.6798	15.7554	16.7671	11.7585	11.2946	1.98299	6.94767	1.82103	7.17715	2.33064
MSTRG.4329.1	2.84884	-3.94155	1.12139	-3.51489	0.000439942	0.00726986	6.42059	0	5.50494	7.8777	6.52055	5.87926	0	1.98299	0	0	0	0
MSTRG.23573.18	26.683	-1.27064	0.362861	-3.50174	0.00046223	0.00761735	18.1917	35.0819	43.122	66.5228	15.8356	47.0341	6.58853	20.8214	15.8804	18.2103	10.7657	22.1411
MSTRG.6607.2	5.92326	2.11577	0.604707	3.49883	0.000467299	0.00767646	0	1.06309	3.66996	1.7506	3.72603	2.93963	9.41218	8.92345	5.95515	6.37362	17.9429	9.32257
MSTRG.15700.1	28.3907	1.20227	0.344753	3.48735	0.000487838	0.00795268	13.9113	7.44162	16.5148	19.2566	24.2192	21.5573	21.648	59.4897	67.4917	42.7943	24.2229	22.1411
MSTRG.17678.10	12.2272	-1.53332	0.439966	-3.48508	0.000491989	0.00797735	22.4721	9.5678	22.9372	17.506	21.4247	14.6982	3.76487	6.94046	0.992524	10.0157	3.58858	12.8185
MSTRG.20548.3	4.81576	2.71565	0.78204	3.47253	0.000515586	0.00831537	1.0701	1.06309	0	4.3765	0	0.979877	8.47096	19.8299	5.95515	5.4631	3.58858	6.99193
ENSBTAT00000075237	20.1529	1.08987	0.315573	3.45361	0.00055313	0.0087804	8.56079	6.37853	9.1749	14.8801	24.2192	13.7183	32.9426	23.7959	26.7982	25.4945	31.4	24.4718
MSTRG.7171.1	3.65404	2.95963	0.859919	3.44175	0.00057796	0.00908379	2.1402	2.12618	0	0	0	0.979877	5.64731	2.97448	5.95515	5.4631	8.0743	10.4879
MSTRG.9461.1	23.4124	-1.04056	0.302346	-3.44162	0.000578251	0.00908379	31.0329	24.451	35.7821	35.012	29.8082	32.3359	8.47096	24.7874	22.8281	8.19465	10.7657	17.4798
MSTRG.12524.1	3.48365	3.3153	0.968452	3.42329	0.00061867	0.0095696	0	0	1.83498	0	1.86301	0	3.76487	14.8724	6.94767	3.64207	5.38286	3.49596
MSTRG.8063.1	3.39774	3.24289	0.948348	3.41952	0.00062732	0.00967865	2.1402	0	1.83498	0	0	0	7.52974	5.94897	2.97757	10.9262	3.58858	5.82661
ENSBTAT00000069922	5.77466	2.19044	0.642604	3.40869	0.000652747	0.0100198	1.0701	2.12618	3.66996	2.6259	2.79452	0	11.2946	9.91494	1.98505	6.37362	13.4572	13.9839
MSTRG.5131.1	2.67694	3.85455	1.13164	3.40616	0.000658839	0.0100877	0	0	0	0	0	1.95975	3.76487	1.98299	1.98505	12.7472	2.69143	6.99193
MSTRG.18756.1	8.77738	1.81188	0.537713	3.36961	0.000752743	0.0113531	8.56079	0	0	3.5012	7.45205	3.91951	11.2946	15.8639	11.9103	9.10517	19.7372	13.9839
MSTRG.12507.1	19.5535	1.05497	0.31401	3.35968	0.00078033	0.0116818	12.8412	11.694	9.1749	16.6307	13.9726	11.7585	27.2953	35.6938	11.9103	30.047	23.3257	30.2984
MSTRG.5596.2	15.0542	-1.31229	0.391076	-3.3556	0.00079194	0.0118263	13.9113	18.0725	24.7722	32.3861	14.9041	24.4969	5.64731	14.8724	14.8879	7.28413	3.58858	5.82661
MSTRG.25781.9	3.70045	2.74249	0.818069	3.3524	0.000801145	0.011905	1.0701	0	1.83498	0.875301	1.86301	0	7.52974	8.92345	6.94767	1.82103	5.38286	8.15725
MSTRG.8208.1	7.3097	2.08074	0.621793	3.34636	0.000818811	0.0121377	0	0	1.83498	7.0024	5.58904	1.95975	7.52974	10.9064	7.94019	25.4945	8.97144	10.4879
MSTRG.13089.2	6.66534	1.95283	0.583909	3.34441	0.000824584	0.0121934	1.0701	2.12618	0	3.5012	4.65753	4.89939	5.64731	6.94046	15.8804	7.28413	11.6629	16.3145
MSTRG.20156.12	13.5512	-1.34431	0.402249	-3.34199	0.000831813	0.0122703	18.1917	25.5141	14.6798	15.7554	18.6301	24.4969	3.76487	4.95747	8.93272	16.3893	8.97144	2.33064
MSTRG.25085.1	7.84711	-2.05004	0.613548	-3.34129	0.000833902	0.0122711	16.0515	13.8202	6.42243	16.6307	7.45205	15.678	0.941218	0	9.92524	4.55258	2.69143	0
MSTRG.14763.1	8.20512	-1.62301	0.490434	-3.30932	0.000935217	0.0135966	10.701	13.8202	8.25741	15.7554	8.38356	17.6378	1.88244	7.93195	2.97757	5.4631	4.48572	1.16532
MSTRG.24353.1	4.67361	2.4872	0.753037	3.3029	0.000956904	0.0138518	0	1.06309	0.91749	3.5012	1.86301	0.979877	2.82365	4.95747	11.9103	5.4631	17.9429	4.66129
ENSBTAT00000084664	3.76583	2.72956	0.826613	3.3021	0.000959639	0.0138518	2.1402	2.12618	1.83498	0	0	0	7.52974	9.91494	1.98505	7.28413	5.38286	6.99193
MSTRG.17405.1	10.7648	1.51535	0.460764	3.28877	0.00100625	0.0143533	6.42059	2.12618	14.6798	5.2518	2.79452	1.95975	16.9419	20.8214	13.8953	10.9262	17.0457	16.3145
MSTRG.19342.1	13.0806	1.34973	0.410734	3.28615	0.00101569	0.0144538	4.28039	3.18927	9.1749	5.2518	6.52055	15.678	17.8831	13.8809	13.8953	14.5683	30.5029	22.1411
MSTRG.16668.1	4.77151	2.15295	0.656545	3.27921	0.00104098	0.01471	1.0701	2.12618	1.83498	2.6259	1.86301	0.979877	6.58853	5.94897	12.9028	10.0157	8.97144	2.33064
MSTRG.17105.2	3.48575	2.61546	0.79748	3.27966	0.00103934	0.01471	1.0701	2.12618	0.91749	0	0.931507	0.979877	8.47096	6.94046	6.94767	5.4631	4.48572	3.49596
MSTRG.25095.2	5.47118	2.36139	0.728361	3.24207	0.00118666	0.0164609	3.2103	1.06309	0	1.7506	3.72603	0.979877	0.941218	16.8554	12.9028	12.7472	4.48572	6.99193
MSTRG.8193.3	17.1632	1.10723	0.343249	3.22572	0.00125655	0.0172327	17.1216	14.8832	7.33992	12.2542	8.38356	5.87926	30.119	24.7874	14.8879	29.1365	26.0172	15.1492
MSTRG.15217.23	15.3725	-1.21386	0.37699	-3.21988	0.00128243	0.0175132	20.3319	18.0725	33.0296	21.8825	25.1507	10.7786	16.0007	9.91494	5.95515	8.19465	11.6629	3.49596
MSTRG.17415.2	13.1108	1.3858	0.4304	3.2198	0.0012828	0.0175132	10.701	5.31544	7.33992	10.5036	0.931507	8.8189	8.47096	23.7959	29.7757	19.1208	19.7372	12.8185
MSTRG.21093.1	3.88251	2.82956	0.881225	3.21094	0.001323	0.0179406	1.0701	0	1.83498	0.875301	0	1.95975	11.2946	10.9064	5.95515	9.10517	3.58858	0
MSTRG.17516.1	7.34586	1.99124	0.620544	3.20886	0.0013326	0.0180304	4.28039	4.25235	1.83498	3.5012	1.86301	1.95975	3.76487	13.8809	3.9701	16.3893	4.48572	27.9677
MSTRG.13432.1	14.5111	-1.17181	0.365377	-3.20713	0.00134068	0.0180922	21.402	15.9463	18.3498	21.8825	20.4931	22.5372	16.0007	1.98299	6.94767	10.9262	7.17715	10.4879
MSTRG.23567.89	18.9068	-1.08587	0.338636	-3.2066	0.00134315	0.0180922	18.1917	21.2618	37.6171	41.1391	15.8356	19.5975	14.1183	9.91494	10.9178	11.8367	8.97144	17.4798
MSTRG.13656.1	8.76926	1.45273	0.453237	3.20523	0.00134955	0.0181379	3.2103	5.31544	1.83498	2.6259	8.38356	6.85914	9.41218	11.8979	14.8879	11.8367	16.1486	12.8185
MSTRG.3761.1	4.68064	-2.06219	0.643712	-3.2036	0.00135722	0.0182005	11.7711	7.44162	3.66996	6.1271	7.45205	8.8189	1.88244	0.991494	2.97757	0.910517	1.79429	2.33064
ENSBTAT00000072290	15.8808	1.17828	0.368098	3.201	0.00136952	0.0183249	6.42059	5.31544	10.0924	13.1295	9.31507	13.7183	9.41218	15.8639	22.8281	23.6734	30.5029	30.2984
ENSBTAT00000082117	1.76514	-3.74982	1.17388	-3.19438	0.00140131	0.0186267	4.28039	3.18927	6.42243	3.5012	0.931507	1.95975	0	0	0	0	0.897144	0
MSTRG.4875.1	4.23783	2.73639	0.857673	3.19049	0.00142034	0.0186909	0	0	0	0.875301	3.72603	1.95975	5.64731	7.93195	5.95515	18.2103	5.38286	1.16532
MSTRG.9984.1	19.8066	1.18606	0.371844	3.18968	0.0014243	0.0186909	21.402	10.6309	5.50494	10.5036	13.0411	11.7585	14.1183	43.6257	35.7309	34.5996	13.4572	23.3064
MSTRG.13130.1	11.6755	1.25912	0.394715	3.18995	0.00142299	0.0186909	6.42059	7.44162	7.33992	7.8777	8.38356	3.91951	14.1183	18.8384	10.9178	27.3155	17.0457	10.4879
MSTRG.24947.1	7.94277	1.86587	0.584984	3.1896	0.00142469	0.0186909	4.28039	3.18927	2.75247	1.7506	3.72603	4.89939	16.0007	17.8469	5.95515	20.0314	0.897144	13.9839
MSTRG.3245.1	11.5169	-1.32828	0.41664	-3.18808	0.00143219	0.0187345	11.7711	15.9463	19.2673	17.506	24.2192	9.79877	5.64731	12.8894	6.94767	2.73155	4.48572	6.99193
MSTRG.5901.1	3.02588	-3.02952	0.95449	-3.17397	0.00150369	0.0195157	9.63089	2.12618	3.66996	4.3765	5.58904	6.85914	0	1.98299	0	0.910517	0	1.16532
MSTRG.24314.1	2.96111	3.46883	1.09412	3.17043	0.00152213	0.0196706	0	0	0	0	0	2.93963	9.41218	4.95747	6.94767	4.55258	0.897144	5.82661
MSTRG.11554.1	11.7656	1.19804	0.378471	3.16549	0.00154824	0.0198786	8.56079	6.37853	5.50494	6.1271	6.52055	9.79877	16.9419	11.8979	12.9028	21.8524	12.56	22.1411
MSTRG.17094.1	9.42724	-1.5626	0.493461	-3.16661	0.00154225	0.0198786	12.8412	15.9463	21.1023	10.5036	18.6301	5.87926	5.64731	1.98299	7.94019	6.37362	6.28001	0
MSTRG.8740.11	12.8952	1.44248	0.458012	3.14943	0.00163587	0.0206119	8.56079	6.37853	2.75247	8.75301	9.31507	5.87926	4.70609	31.7278	10.9178	30.9576	16.1486	18.6451
MSTRG.15887.1	2.80731	3.91768	1.24435	3.14838	0.00164178	0.0206434	2.1402	0	0	0	0	0	0.941218	14.8724	7.94019	5.4631	0	2.33064
MSTRG.16888.1	4.19142	-2.64132	0.843324	-3.13203	0.00173603	0.0214713	8.56079	3.18927	11.0099	2.6259	15.8356	1.95975	0	0	2.97757	0.910517	0.897144	2.33064
ENSBTAT00000070359	10.6379	-1.26561	0.404298	-3.13038	0.00174578	0.0215479	17.1216	10.6309	13.7623	20.1319	11.1781	17.6378	7.52974	4.95747	7.94019	5.4631	8.97144	2.33064
MSTRG.14948.1	15.2335	-1.22533	0.394954	-3.10247	0.00191914	0.0234484	23.5422	19.1356	14.6798	28.0096	9.31507	33.3158	4.70609	8.92345	5.95515	16.3893	7.17715	11.6532
MSTRG.18078.2	5.70359	-2.30424	0.743795	-3.09795	0.00194863	0.0237129	22.4721	3.18927	13.7623	5.2518	5.58904	6.85914	3.76487	3.96598	0	0	3.58858	0
MSTRG.7795.6	19.7607	-1.13492	0.36653	-3.09638	0.001959	0.0237912	34.2432	23.3879	28.4422	28.0096	33.5342	15.678	25.4129	17.8469	9.92524	7.28413	9.86859	3.49596
MSTRG.16477.9	4.14182	2.25691	0.729861	3.09225	0.00198645	0.0240763	0	2.12618	1.83498	2.6259	1.86301	0	2.82365	10.9064	9.92524	7.28413	4.48572	5.82661
MSTRG.6911.1	11.2526	1.35634	0.444074	3.0543	0.00225586	0.0268044	4.28039	4.25235	5.50494	15.7554	3.72603	3.91951	11.2946	21.8129	10.9178	20.0314	12.56	20.9758
MSTRG.16338.3	3.51518	3.26547	1.07097	3.04909	0.00229539	0.0271673	0	3.18927	0	0	0.931507	0	3.76487	21.8129	1.98505	6.37362	1.79429	2.33064
MSTRG.6737.1	10.3937	-1.52613	0.503079	-3.03358	0.00241667	0.0284912	13.9113	17.0094	12.8449	8.75301	29.8082	9.79877	0	6.94046	7.94019	3.64207	3.58858	10.4879
MSTRG.5384.5	5.88538	-1.71384	0.568077	-3.01691	0.00255367	0.0299895	8.56079	13.8202	7.33992	14.0048	5.58904	4.89939	3.76487	1.98299	1.98505	4.55258	1.79429	2.33064
MSTRG.3061.1	12.2442	-1.19734	0.397396	-3.01297	0.00258706	0.0302641	18.1917	12.7571	16.5148	15.7554	17.6986	21.5573	15.0595	10.9064	5.95515	4.55258	4.48572	3.49596
MSTRG.23335.1	9.16732	-1.35338	0.449484	-3.01095	0.00260428	0.0304067	13.9113	11.694	16.5148	7.8777	14.9041	13.7183	2.82365	7.93195	4.96262	4.55258	1.79429	9.32257
MSTRG.13900.1	3.46694	-2.35122	0.784037	-2.99886	0.00270994	0.0314582	3.2103	6.37853	2.75247	5.2518	8.38356	8.8189	0.941218	1.98299	0	1.82103	0.897144	1.16532
MSTRG.19353.1	1.94194	3.90868	1.30883	2.98639	0.00282291	0.0326442	0	1.06309	0	0	0	0	5.64731	3.96598	0	4.55258	8.0743	0
MSTRG.20539.1	33.0998	-1.0072	0.3375	-2.98431	0.00284221	0.03271	35.3133	37.2081	51.3794	53.3933	33.5342	54.8731	18.8244	5.94897	40.6935	30.9576	26.9143	8.15725
MSTRG.15815.2	14.3912	1.12376	0.377015	2.98068	0.00287611	0.0329445	12.8412	13.8202	7.33992	2.6259	10.2466	7.83902	20.7068	14.8724	27.7907	11.8367	20.6343	22.1411
ENSBTAT00000086747	15.3743	-1.27309	0.42709	-2.98084	0.00287462	0.0329445	27.8226	15.9463	33.0296	15.7554	27.9452	9.79877	7.52974	1.98299	3.9701	11.8367	12.56	16.3145
MSTRG.9666.1	15.9354	1.08297	0.363558	2.97881	0.00289373	0.0330837	17.1216	5.31544	10.0924	6.1271	10.2466	12.7384	13.1771	26.7703	30.7683	20.0314	26.0172	12.8185
MSTRG.3405.1	9.12137	-1.25508	0.425058	-2.95272	0.00314988	0.0356083	13.9113	10.6309	14.6798	14.0048	14.9041	8.8189	5.64731	1.98299	4.96262	6.37362	5.38286	8.15725
MSTRG.11144.1	18.3131	-1.05307	0.356754	-2.95181	0.00315918	0.0356468	16.0515	37.2081	28.4422	31.5108	18.6301	16.6579	5.64731	8.92345	8.93272	14.5683	21.5315	11.6532
MSTRG.9538.1	16.6517	1.25737	0.427813	2.93907	0.00329197	0.0369385	4.28039	8.50471	18.3498	1.7506	9.31507	16.6579	31.0602	32.7193	20.843	25.4945	9.86859	20.9758
MSTRG.19666.1	5.47814	2.06803	0.705333	2.93199	0.00336796	0.037582	0	3.18927	1.83498	0.875301	0	6.85914	3.76487	6.94046	15.8804	13.6577	8.0743	4.66129
MSTRG.14628.12	8.41823	-1.72343	0.589493	-2.92358	0.00346026	0.0382097	16.0515	20.1987	14.6798	11.3789	7.45205	7.83902	0	8.92345	3.9701	8.19465	0	2.33064
MSTRG.19690.24	3.08117	3.03719	1.03943	2.92197	0.00347827	0.038318	1.0701	3.18927	0	0	0	0	13.1771	3.96598	6.94767	0.910517	5.38286	2.33064
MSTRG.13011.1	1.98439	3.92573	1.34928	2.90951	0.00361999	0.0396626	0	0	0	0.875301	0	0	1.88244	4.95747	7.94019	0	0	8.15725
ENSBTAT00000066805	8.1896	1.43942	0.49484	2.90886	0.00362749	0.0396728	2.1402	2.12618	5.50494	10.5036	3.72603	1.95975	14.1183	14.8724	8.93272	9.10517	8.97144	16.3145
MSTRG.5188.1	7.09777	2.22459	0.767538	2.89834	0.00375138	0.0408799	0	2.12618	0	5.2518	7.45205	0	17.8831	8.92345	26.7982	3.64207	10.7657	2.33064
MSTRG.13537.9	3.84505	2.34176	0.81084	2.88807	0.00387614	0.0420878	2.1402	0	0	3.5012	1.86301	0	3.76487	11.8979	4.96262	10.9262	3.58858	3.49596
MSTRG.12032.1	1.92052	-3.33684	1.16377	-2.86726	0.00414046	0.0443998	2.1402	2.12618	3.66996	1.7506	3.72603	7.83902	0	0	0	0	1.79429	0
ENSBTAT00000077565	13.2499	1.04951	0.365993	2.86757	0.00413633	0.0443998	5.35049	9.5678	8.25741	14.0048	6.52055	7.83902	16.9419	18.8384	12.9028	26.405	12.56	19.8105
ENSBTAT00000086794	15.1722	-1.02331	0.357648	-2.86123	0.00422005	0.0450934	23.5422	14.8832	27.5247	21.8825	18.6301	15.678	6.58853	3.96598	15.8804	14.5683	10.7657	8.15725
MSTRG.21772.1	20.3723	-1.07435	0.376533	-2.85326	0.00432725	0.0459145	21.402	27.6403	14.6798	35.012	28.8767	37.2353	14.1183	11.8979	4.96262	9.10517	8.0743	31.4637
MSTRG.23290.1	8.08806	-1.64078	0.577158	-2.84286	0.00447101	0.0469456	13.9113	27.6403	11.0099	9.62831	7.45205	3.91951	7.52974	4.95747	0	4.55258	1.79429	4.66129
MSTRG.20296.1	4.96356	1.76133	0.620547	2.83836	0.00453466	0.0472041	1.0701	2.12618	1.83498	1.7506	4.65753	1.95975	5.64731	11.8979	7.94019	3.64207	5.38286	11.6532
MSTRG.15069.4	13.4167	-1.07619	0.379261	-2.8376	0.00454541	0.0472348	21.402	19.1356	18.3498	10.5036	24.2192	15.678	3.76487	6.94046	9.92524	15.4788	6.28001	9.32257
MSTRG.19690.1	2.52237	3.25586	1.15108	2.82854	0.00467609	0.0480969	0	0	1.83498	0.875301	0	0	6.58853	9.91494	3.9701	0	3.58858	3.49596
MSTRG.358.1	12.9259	1.23355	0.436385	2.82674	0.0047024	0.0482854	4.28039	6.37853	6.42243	17.506	7.45205	3.91951	27.2953	20.8214	6.94767	24.5839	14.3543	15.1492
MSTRG.11812.1	2.65996	-2.8772	1.0202	-2.82022	0.00479915	0.0489464	2.1402	6.37853	7.33992	1.7506	2.79452	7.83902	1.88244	0	0	0	1.79429	0
MSTRG.5296.21	2.73413	-2.91708	1.03575	-2.81638	0.00485676	0.0493675	5.35049	2.12618	2.75247	1.7506	10.2466	6.85914	0	0	0.992524	2.73155	0	0

## Sheet: CM vs CC
Row.names	baseMean	log2FoldChange	lfcSE	stat	pvalue	padj	CC1	CC2	CC3	CC4	CC5	CC6	CM1	CM2	CM3	CM4	CM5	CM6
MSTRG.1752.4	490.971	-1.66356	0.114854	-14.4841	1.5278e-47	9.35165e-44	799.937	615.659	876.839	715.815	684.816	787.33	250.924	174.75	203.456	291.868	273.357	216.898
MSTRG.9466.27	643.499	-1.19619	0.0833638	-14.3491	1.07979e-46	3.3047e-43	875.424	1023.48	917.667	869.863	837.438	851.476	339.193	379.154	461.301	418.612	340.511	407.872
MSTRG.5108.3	276.504	1.73792	0.126742	13.7122	8.58266e-43	1.75115e-39	108.16	101.112	144.844	136.521	156.586	116.91	464.16	316.668	439.142	379.339	481.929	472.682
MSTRG.23072.1	276.346	-1.43587	0.107281	-13.3843	7.47287e-41	1.14354e-37	411.235	421.3	389.814	338.536	412.277	447.982	133.892	146.154	156.117	185.653	118.507	154.68
MSTRG.16271.23	317.423	1.18605	0.0912676	12.9953	1.30065e-38	1.59225e-35	206.181	208.965	183.728	172.497	200.192	192.436	376.882	476.591	465.33	443.604	401.344	481.323
MSTRG.7557.1	287.692	1.03338	0.0822555	12.5631	3.3703e-36	3.43827e-33	183.647	177.508	194.421	202.937	188.3	185.193	385.808	402.454	353.53	402.546	368.952	407.008
MSTRG.16112.1	68.0085	2.87854	0.236587	12.1669	4.66215e-34	4.07672e-31	20.2801	24.7162	23.3305	14.7591	8.91946	6.2076	107.114	102.732	159.139	110.678	104.286	133.941
MSTRG.23419.1	475.534	1.07027	0.0931192	11.4936	1.42075e-30	1.08705e-27	262.514	301.089	300.38	328.389	283.441	364.179	702.19	539.077	739.29	622.116	650.21	613.536
MSTRG.4387.2	618.1	-1.10157	0.0977005	-11.275	1.7445e-29	1.06781e-26	721.07	807.772	911.834	953.805	799.778	865.96	378.865	288.073	441.157	448.067	389.494	411.328
MSTRG.493.7	135.146	-1.66218	0.152116	-10.927	8.55917e-28	4.36589e-25	184.774	182.001	234.277	193.713	208.121	230.716	49.5897	38.1272	83.5982	74.0827	71.8944	70.8591
MSTRG.921.1	86.7734	-1.77644	0.170126	-10.4419	1.59505e-25	6.50889e-23	93.5137	128.075	157.481	138.366	147.667	140.706	50.5815	32.8318	34.245	46.4133	40.2925	31.1089
MSTRG.18789.24	67.9961	-1.85088	0.179926	-10.2869	8.07146e-25	3.08784e-22	76.6137	104.482	128.318	120.84	108.025	100.356	34.7128	24.3591	27.1946	34.81	26.8616	29.3806
MSTRG.2395.3	249.479	-1.02557	0.102226	-10.0324	1.09864e-23	3.95575e-21	285.048	302.212	348.986	356.985	380.563	331.072	176.539	183.223	177.268	138.347	149.319	164.186
MSTRG.17103.1	187.361	1.42116	0.14427	9.85071	6.80643e-23	2.19275e-20	121.681	97.7415	117.625	91.3218	107.033	76.5604	217.203	216.054	341.443	249.025	285.997	326.643
MSTRG.19681.1	98.6558	-1.78259	0.191059	-9.33002	1.05855e-20	3.2397e-18	148.721	167.396	124.429	198.325	102.078	176.917	52.5651	27.5363	46.3315	35.7025	44.2427	59.6253
MSTRG.19699.1	72.1965	-1.47767	0.159921	-9.24001	2.4648e-20	6.85774e-18	98.0204	119.087	91.3779	111.616	111.989	104.495	42.6471	46.6	33.2378	38.3802	30.0218	38.8861
MSTRG.1752.2	106.634	-1.56394	0.171663	-9.11048	8.20149e-20	2.18267e-17	171.254	159.532	174.007	127.297	133.792	191.401	60.4994	27.5363	66.4757	46.4133	60.0437	61.3536
MSTRG.23647.1	284.22	-1.09935	0.120732	-9.10567	8.57337e-20	2.18657e-17	334.621	352.768	360.651	457.531	426.152	395.217	183.482	132.386	148.059	216	191.192	212.577
MSTRG.8435.1	88.1843	1.52831	0.169676	9.00717	2.11435e-19	5.17676e-17	28.1668	61.7906	40.8284	44.2772	50.5436	46.557	144.802	124.973	150.074	113.356	105.076	147.767
MSTRG.12448.1	90.437	1.28009	0.148321	8.63051	6.10784e-18	1.33522e-15	49.5736	67.4079	54.4379	48.8894	57.4809	39.3148	131.909	129.209	105.757	144.595	128.778	127.892
MSTRG.15822.1	77.7845	-1.35888	0.157647	-8.61979	6.70782e-18	1.38904e-15	92.3871	104.482	120.541	131.909	115.953	105.529	33.721	47.6591	48.3459	49.091	37.1323	46.6633
MSTRG.3904.6	21.1539	4.04771	0.479697	8.43804	3.22704e-17	6.17271e-15	10.14	0	3.88842	0	0.991051	0	38.68	33.8909	43.3099	33.9174	45.8228	43.2068
MSTRG.19690.12	27.9668	2.49844	0.301011	8.30017	1.03966e-16	1.87169e-14	12.3934	10.1112	12.6374	4.61221	6.93736	4.1384	54.5487	48.7181	52.3748	36.5951	54.5133	38.022
MSTRG.11252.1	95.5222	-1.13518	0.138864	-8.17476	2.96461e-16	5.18468e-14	143.087	128.075	147.76	129.142	122.89	116.91	70.4174	46.6	62.4468	56.2315	55.3034	67.4026
MSTRG.5108.1	60.1522	1.58448	0.195526	8.10364	5.33373e-16	8.59152e-14	22.5334	23.5928	29.1631	41.5099	34.6868	27.9342	101.163	92.1408	82.591	74.0827	76.6347	115.794
ENSBTAT00000078873	38.3979	2.06716	0.257143	8.03894	9.06164e-16	1.38666e-13	9.01337	23.5928	9.72105	7.37954	16.8479	22.7612	61.4912	60.3681	67.4829	60.6943	50.5631	70.8591
MSTRG.15217.40	112.014	-1.16835	0.146534	-7.97326	1.54537e-15	2.2522e-13	152.101	137.063	168.174	168.807	138.747	164.501	79.3435	54.0136	94.6775	66.9422	67.9441	51.8481
MSTRG.6161.1	245.753	1.07399	0.13486	7.96375	1.66902e-15	2.37582e-13	128.441	140.433	152.62	148.513	155.595	224.508	352.087	243.591	329.357	312.397	394.234	367.258
MSTRG.19691.1	24.08	2.56521	0.32324	7.93593	2.08916e-15	2.90631e-13	2.25334	7.86426	10.6932	3.68977	12.8837	4.1384	35.7046	44.4818	42.3027	40.1653	45.0327	39.7502
MSTRG.6679.1	249.998	-1.10263	0.139918	-7.88053	3.25994e-15	4.43425e-13	309.835	338.163	392.73	309.941	314.163	383.837	120.999	99.5545	196.405	163.339	190.402	180.604
MSTRG.5108.4	85.4375	1.79674	0.231338	7.76675	8.05256e-15	1.02687e-12	28.1668	22.4693	49.5774	38.7426	63.4272	25.865	99.1794	111.204	191.369	105.322	161.17	128.756
MSTRG.5787.1	152.163	-1.13696	0.146756	-7.74728	9.3882e-15	1.17276e-12	197.168	157.285	241.082	179.876	227.942	251.408	94.2204	96.3772	104.75	105.322	107.447	63.0819
MSTRG.1873.1	194.213	1.08397	0.140563	7.71162	1.24235e-14	1.52089e-12	129.567	134.816	143.872	96.8565	142.711	99.3216	341.177	283.836	218.564	264.199	272.567	203.072
MSTRG.20872.1	113.068	-1.63631	0.212457	-7.70186	1.34103e-14	1.57855e-12	243.361	146.051	107.904	138.366	248.754	141.74	41.6553	62.4863	80.5766	43.7356	52.9332	49.2557
MSTRG.14820.1	44.0506	2.10267	0.277468	7.57806	3.50773e-14	3.97608e-12	28.1668	19.0989	19.4421	1.84488	15.8568	16.5536	71.4092	65.6636	57.4108	81.2232	84.5352	67.4026
MSTRG.1894.1	86.6295	1.11323	0.147584	7.54302	4.59215e-14	5.11065e-12	56.3336	44.9386	59.2984	51.6568	69.3736	46.557	114.056	116.5	133.959	116.926	127.988	101.968
ENSBTAT00000073518	19.7387	2.62447	0.361133	7.26733	3.66668e-13	3.74063e-11	10.14	4.49386	2.91631	1.84488	3.9642	10.346	32.7292	30.7136	27.1946	38.3802	38.7124	35.4296
MSTRG.14388.1	35.0117	1.62469	0.225238	7.21324	5.46377e-13	5.39416e-11	12.3934	15.7285	19.4421	19.3713	16.8479	18.6228	53.5569	55.0727	49.3531	49.9835	45.8228	63.946
MSTRG.5043.1	65.8468	1.42739	0.203511	7.01383	2.31889e-12	2.15059e-10	42.8135	39.3213	26.2468	37.8201	37.6599	30.0034	102.155	130.268	119.858	66.9422	75.8446	81.2287
MSTRG.10704.1	32.8909	-1.83059	0.261755	-6.9935	2.68117e-12	2.44947e-10	68.727	66.2845	53.4658	35.0528	37.6599	47.5916	10.9097	11.65	16.1153	12.4959	16.591	18.1468
MSTRG.10827.1	93.7648	1.0325	0.147731	6.98905	2.76751e-12	2.49116e-10	69.8536	59.5437	75.8242	64.571	56.4899	43.4532	131.909	103.791	121.872	124.066	130.358	143.446
MSTRG.13136.1	109.413	1.08122	0.159884	6.7625	1.35634e-11	1.09239e-09	60.8403	60.6671	71.9358	73.7954	85.2304	68.2836	147.777	177.927	107.771	181.19	164.33	113.202
MSTRG.19690.9	20.5055	2.27752	0.337972	6.7388	1.59705e-11	1.26955e-09	6.76003	7.86426	9.72105	3.68977	9.91051	4.1384	50.5815	34.95	28.2018	25.8843	32.392	31.973
MSTRG.12389.3	34.6968	2.06994	0.312321	6.62761	3.41167e-11	2.61035e-09	12.3934	19.0989	13.6095	10.1469	20.8121	4.1384	36.6964	54.0136	90.6486	35.7025	56.8835	62.2177
MSTRG.1876.2	48.9485	1.38006	0.22481	6.13879	8.31529e-10	5.91484e-08	22.5334	34.8274	24.3026	11.9918	27.7494	42.4186	74.3845	72.0181	55.3964	70.5125	73.4745	77.7722
ENSBTAT00000073102	39.91	-1.21531	0.200562	-6.05952	1.36527e-09	9.49636e-08	42.8135	64.0375	57.3542	57.1914	60.4541	52.7646	23.8031	25.4182	24.173	24.0992	26.0716	20.7392
MSTRG.12525.1	50.0312	1.19512	0.198087	6.0333	1.60649e-09	1.09259e-07	23.6601	32.5805	21.3863	27.6733	32.7047	44.4878	64.4666	79.4318	64.4612	78.5456	59.2536	71.7232
MSTRG.6142.1	100.677	1.05566	0.175862	6.00276	1.93995e-09	1.2907e-07	33.8001	65.161	68.0473	93.1667	55.4988	75.5258	120.007	133.445	142.016	144.595	116.137	160.729
MSTRG.19689.1	27.2338	1.62607	0.276828	5.87393	4.25575e-09	2.68551e-07	12.3934	15.7285	15.5537	11.0693	7.92841	17.5882	50.5815	29.6545	36.2594	55.3389	41.8726	32.8371
MSTRG.14386.1	25.0738	1.94011	0.33105	5.86048	4.61531e-09	2.88268e-07	12.3934	12.3581	12.6374	16.604	5.9463	2.0692	40.6635	54.0136	32.2306	41.9505	45.8228	24.1958
MSTRG.6857.1	84.6564	-1.00342	0.17519	-5.72764	1.01836e-08	6.2334e-07	114.921	110.1	136.095	115.305	128.837	73.4566	59.5076	41.3045	53.382	46.4133	73.4745	63.0819
MSTRG.19661.25	21.4828	2.20191	0.393009	5.6027	2.1104e-08	1.27899e-06	4.50669	2.24693	11.6653	14.7591	1.9821	10.346	45.6225	16.9454	37.2667	27.6695	45.0327	39.7502
MSTRG.19024.1	75.7087	-1.21782	0.218182	-5.58167	2.38223e-08	1.40208e-06	82.247	115.717	141.927	119.918	85.2304	90.0102	30.7456	58.25	38.2739	41.0579	30.8119	74.3156
MSTRG.10087.1	24.8573	1.55211	0.282387	5.49639	3.87635e-08	2.19696e-06	12.3934	10.1112	12.6374	11.9918	13.8747	14.4844	46.6143	46.6	38.2739	36.5951	33.9721	20.7392
MSTRG.3194.1	62.4913	1.04604	0.19541	5.35306	8.64786e-08	4.76879e-06	25.9134	44.9386	48.6052	29.5182	61.4451	34.1418	80.3353	82.609	80.5766	72.2976	89.2754	100.24
MSTRG.493.9	19.7984	-1.77173	0.335319	-5.28372	1.26588e-07	6.91824e-06	37.1802	29.2101	34.9958	23.0611	39.642	19.6574	11.9015	3.17727	13.0937	8.03307	5.53034	12.0979
MSTRG.11615.6	12.7381	2.17008	0.412313	5.26319	1.41575e-07	7.53547e-06	3.38001	8.98772	3.88842	1.84488	7.92841	2.0692	19.8359	22.2409	16.1153	18.7438	24.4915	23.3317
MSTRG.5344.1	11.6545	2.57639	0.490658	5.25089	1.51362e-07	7.98696e-06	0	0	2.91631	5.53465	7.92841	3.1038	20.8277	23.3	21.1513	25.8843	11.0607	18.1468
MSTRG.24835.2	4.1022	5.4317	1.03876	5.22901	1.70417e-07	8.91556e-06	0	0	0	0	0	0	7.93435	9.53181	16.1153	9.81819	2.37014	3.45654
MSTRG.7495.1	51.8244	-1.15837	0.224206	-5.16654	2.38465e-07	1.22659e-05	52.9536	78.6426	80.6847	95.0116	51.5346	70.3528	17.8523	29.6545	45.3243	38.3802	26.0716	35.4296
MSTRG.16272.1	41.4845	1.22907	0.238134	5.16124	2.45323e-07	1.25135e-05	19.1534	41.5682	24.3026	28.5957	20.8121	14.4844	52.5651	70.959	59.4252	43.7356	51.3531	70.8591
MSTRG.19676.2	23.0631	-1.43567	0.282105	-5.08911	3.59741e-07	1.79022e-05	29.2935	29.2101	34.9958	33.2079	41.6241	33.1072	10.9097	15.8864	14.1009	18.7438	7.90048	7.77722
MSTRG.5222.3	52.2137	-1.08079	0.21255	-5.08491	3.6781e-07	1.81562e-05	77.7403	77.5191	65.131	41.5099	70.3646	94.1486	35.7046	24.3591	35.2522	30.3471	44.2427	30.2447
MSTRG.5064.1	12.1475	2.16714	0.430813	5.03036	4.89571e-07	2.37831e-05	7.8867	0	6.80473	3.68977	5.9463	2.0692	22.8113	18.0045	22.1586	19.6364	13.4308	23.3317
MSTRG.1696.1	5.10738	4.74852	0.958816	4.95248	7.32721e-07	3.44999e-05	0	0	0	0	1.9821	0	9.91794	13.7682	6.04324	11.6033	11.0607	6.91308
MSTRG.1153.2	11.2052	2.56776	0.520249	4.93565	7.98859e-07	3.73268e-05	6.76003	2.24693	1.94421	6.4571	1.9821	0	19.8359	13.7682	20.1441	22.3141	7.90048	31.1089
MSTRG.1438.1	41.5465	1.0604	0.216479	4.89841	9.66173e-07	4.41339e-05	31.5468	28.0866	21.3863	17.5264	37.6599	25.865	47.6061	54.0136	65.4684	48.1984	52.9332	68.2667
MSTRG.19690.23	14.9817	2.09075	0.428461	4.87969	1.06255e-06	4.78226e-05	11.2667	3.3704	0	3.68977	5.9463	10.346	27.7702	19.0636	24.173	20.529	36.3422	17.2827
MSTRG.25492.1	43.715	1.05544	0.223797	4.71608	2.40437e-06	0.000101498	28.1668	20.2224	41.8005	35.9753	23.7852	19.6574	49.5897	62.4863	75.5405	61.5869	60.8337	44.935
MSTRG.23916.1	50.5066	1.10763	0.236168	4.69	2.73202e-06	0.000112991	47.3202	28.0866	31.1074	12.9142	40.6331	33.1072	67.442	47.6591	61.4396	74.9753	75.8446	85.5494
MSTRG.12939.2	58.0639	1.19726	0.265974	4.50142	6.75022e-06	0.000258238	52.9536	41.5682	26.2468	31.363	22.7942	37.2456	47.6061	70.959	114.822	92.8266	43.4526	114.93
MSTRG.20872.2	11.9734	-2.03953	0.455475	-4.47782	7.54104e-06	0.000283182	19.1534	23.5928	17.4979	11.9918	31.7136	11.3806	0.991794	9.53181	6.04324	1.78513	3.95024	6.04895
MSTRG.5108.2	26.7933	1.32946	0.297666	4.4663	7.95858e-06	0.000295239	24.7868	11.2347	22.3584	11.0693	15.8568	6.2076	36.6964	55.0727	29.209	41.0579	30.8119	37.1578
MSTRG.18538.4	35.9345	-1.22633	0.276673	-4.43242	9.31795e-06	0.000337486	39.4335	47.1855	57.3542	38.7426	74.3288	44.4878	30.7456	11.65	36.2594	16.0661	14.2209	20.7392
MSTRG.9529.1	17.5883	1.60084	0.363535	4.40353	1.06503e-05	0.000376825	16.9001	2.24693	5.83263	9.22442	11.8926	6.2076	22.8113	30.7136	27.1946	27.6695	15.801	34.5654
MSTRG.2073.1	10.0739	2.2133	0.502805	4.40192	1.07299e-05	0.000377458	2.25334	2.24693	0	2.76733	3.9642	10.346	11.9015	12.7091	13.0937	18.7438	22.1213	20.7392
MSTRG.21123.1	47.6693	1.03713	0.237865	4.36016	1.29967e-05	0.000434248	37.1802	29.2101	39.8563	22.1386	22.7942	36.211	53.5569	102.732	50.3603	72.2976	61.6238	44.0709
MSTRG.24900.4	10.9421	2.09018	0.479487	4.3592	1.30537e-05	0.000434248	7.8867	4.49386	3.88842	1.84488	0.991051	6.2076	16.8605	12.7091	24.173	13.3884	9.48058	29.3806
MSTRG.8409.1	47.2744	1.01586	0.237889	4.27031	1.95202e-05	0.000622309	14.6467	42.6917	31.1074	31.363	26.7584	41.384	59.5076	44.4818	59.4252	92.8266	69.5242	53.5764
MSTRG.9140.1	6.44873	-2.4409	0.571595	-4.27033	1.95182e-05	0.000622309	12.3934	11.2347	6.80473	15.6815	10.9016	8.2768	1.98359	3.17727	2.01441	0.892563	3.16019	0.864135
MSTRG.12389.4	77.9369	1.18806	0.278826	4.26092	2.03586e-05	0.000642346	49.5736	62.9141	62.2147	19.3713	62.4362	28.9688	70.4174	106.968	170.218	91.0414	61.6238	149.495
MSTRG.493.1	22.1896	-1.54611	0.370784	-4.16983	3.04826e-05	0.000901504	20.2801	31.457	24.3026	33.2079	50.5436	38.2802	7.93435	13.7682	18.1297	12.4959	15.0109	0.864135
MSTRG.6943.1	29.3015	-1.35185	0.3242	-4.16979	3.04876e-05	0.000901504	29.2935	52.8029	62.2147	23.9835	34.6868	49.6608	21.8195	15.8864	20.1441	4.46282	23.7014	12.962
MSTRG.16271.19	19.0016	1.43877	0.350115	4.10943	3.96636e-05	0.00112399	14.6467	4.49386	11.6653	5.53465	18.83	6.2076	22.8113	30.7136	28.2018	31.2397	17.3811	36.2937
MSTRG.17590.1	12.0277	-1.52868	0.373322	-4.09479	4.22548e-05	0.0011919	14.6467	16.852	25.2747	13.8366	19.821	16.5536	5.95076	5.29545	9.06486	6.24794	4.74029	6.04895
MSTRG.12507.1	22.541	1.23153	0.30286	4.06632	4.77605e-05	0.00131686	13.5201	12.3581	9.72105	17.5264	14.8658	12.4152	53.5569	26.4773	34.245	25.8843	20.5413	29.3806
MSTRG.17285.1	33.0016	1.0398	0.257227	4.04234	5.29202e-05	0.00144609	29.2935	17.9754	23.3305	22.1386	17.8389	18.6228	41.6553	54.0136	61.4396	50.8761	26.8616	31.973
ENSBTAT00000079931	13.0829	-1.56864	0.396396	-3.95725	7.58186e-05	0.00203546	19.1534	19.0989	11.6653	23.9835	19.821	23.7958	5.95076	7.41363	3.02162	13.3884	7.11043	2.59241
MSTRG.13011.1	2.59935	4.27232	1.08284	3.94547	7.96443e-05	0.0021104	0	0	0	0.922442	0	0	4.95897	3.17727	4.02883	1.78513	10.2706	6.04895
MSTRG.17452.1	15.6962	-1.37762	0.349825	-3.93803	8.2155e-05	0.00216755	33.8001	28.0866	21.3863	23.9835	18.83	10.346	6.94256	7.41363	7.05045	11.6033	10.2706	8.64135
MSTRG.23749.1	40.4285	1.04838	0.266481	3.93417	8.34837e-05	0.00219315	29.2935	10.1112	25.2747	21.2162	35.6778	36.211	39.6718	76.2545	59.4252	33.9174	58.4636	59.6253
MSTRG.5824.1	17.7697	1.43655	0.366038	3.92459	8.68789e-05	0.00224382	5.63336	11.2347	3.88842	20.2937	11.8926	4.1384	21.8195	23.3	36.2594	27.6695	22.9114	24.1958
MSTRG.20706.1	4.30962	3.97007	1.01253	3.92093	8.82085e-05	0.0022591	0	0	0	0	0.991051	2.0692	5.95076	7.41363	16.1153	9.81819	1.5801	7.77722
MSTRG.12063.1	8.454	1.89128	0.485484	3.89566	9.79332e-05	0.00247706	4.50669	4.49386	1.94421	3.68977	0.991051	6.2076	9.91794	8.47272	11.0793	17.8513	15.0109	17.2827
MSTRG.77.1	3.35925	4.10933	1.05709	3.88739	0.000101329	0.00255241	0	2.24693	0	0	0	0	6.94256	5.29545	5.03603	6.24794	1.5801	12.962
ENSBTAT00000070907	28.6544	1.00577	0.260933	3.85452	0.000115959	0.00287361	22.5334	19.0989	14.5816	13.8366	23.7852	20.692	24.7948	50.8363	36.2594	49.9835	36.3422	31.1089
MSTRG.5849.7	24.6102	-1.10788	0.289251	-3.83016	0.000128059	0.00314799	30.4201	40.4448	34.0237	21.2162	41.6241	34.1418	20.8277	9.53181	13.0937	24.0992	9.48058	16.4186
MSTRG.7171.1	4.53046	3.21521	0.849507	3.78479	0.000153836	0.00372168	2.25334	2.24693	0	0	0	1.0346	5.95076	14.8273	9.06486	6.24794	2.37014	10.3696
ENSBTAT00000070281	12.8517	2.06127	0.547094	3.76768	0.000164771	0.00393969	2.25334	10.1112	10.6932	2.76733	1.9821	2.0692	19.8359	10.5909	32.2306	8.92563	8.69053	44.0709
MSTRG.18057.13	6.68603	2.18598	0.585599	3.73289	0.000189294	0.00440558	2.25334	4.49386	0	1.84488	1.9821	4.1384	16.8605	4.23636	9.06486	12.4959	14.2209	8.64135
MSTRG.14389.3	8.50136	2.05318	0.55217	3.71838	0.000200505	0.00461387	4.50669	8.98772	2.91631	3.68977	0	0	10.9097	13.7682	14.1009	18.7438	7.11043	17.2827
MSTRG.8550.3	6.18272	-2.34625	0.631934	-3.7128	0.000204976	0.00468155	4.50669	13.4816	8.74894	14.7591	8.91946	11.3806	6.94256	0	2.01441	1.78513	0.790048	0.864135
MSTRG.23565.1	44.7525	-1.03527	0.279773	-3.70038	0.000215275	0.00488036	66.4736	71.9018	39.8563	64.571	59.463	58.9722	45.6225	20.1227	13.0937	52.6612	25.2815	19.011
MSTRG.3453.11	10.4303	1.77546	0.481879	3.68446	0.000229188	0.00513868	2.25334	2.24693	2.91631	8.30198	5.9463	6.2076	14.8769	21.1818	27.1946	9.81819	18.1711	6.04895
MSTRG.23792.2	24.5368	-1.00324	0.272958	-3.67542	0.00023746	0.00530472	27.0401	40.4448	34.9958	43.3548	28.7405	21.7266	11.9015	19.0636	14.1009	21.4215	12.6408	19.011
MSTRG.12390.1	4.6026	3.02248	0.82638	3.6575	0.000254689	0.00560774	0	0	0	0.922442	4.95525	0	3.96718	12.7091	7.05045	11.6033	7.11043	6.91308
MSTRG.10593.1	18.3277	1.47844	0.404805	3.65223	0.000259969	0.00570218	2.25334	12.3581	3.88842	11.9918	9.91051	17.5882	33.721	10.5909	42.3027	29.4546	26.8616	19.011
MSTRG.17082.4	2.68157	4.30682	1.19002	3.61913	0.000295599	0.00637099	0	0	0.972105	0	0	0	7.93435	0	4.02883	14.281	2.37014	2.59241
MSTRG.493.8	12.7919	-1.45091	0.415763	-3.48976	0.000483449	0.00957667	18.0267	21.3458	13.6095	32.2855	14.8658	12.4152	5.95076	4.23636	8.05766	10.7108	10.2706	1.72827
MSTRG.9666.1	17.2804	1.13773	0.326418	3.48549	0.000491234	0.00969949	18.0267	5.61733	10.6932	6.4571	10.9016	13.4498	25.7866	18.0045	27.1946	18.7438	30.0218	22.4675
MSTRG.17984.1	4.19753	2.58299	0.741656	3.48273	0.000496324	0.00973717	2.25334	1.12347	0.972105	0.922442	0	2.0692	5.95076	4.23636	7.05045	9.81819	4.74029	11.2338
MSTRG.21006.1	6.34205	-2.14548	0.615941	-3.48326	0.000495341	0.00973717	12.3934	11.2347	8.74894	6.4571	13.8747	9.3114	0.991794	1.05909	4.02883	7.1405	0	0.864135
MSTRG.21906.1	14.8305	1.59708	0.46009	3.47124	0.000518067	0.0100731	5.63336	8.98772	5.83263	5.53465	9.91051	8.2768	11.9015	23.3	35.2522	19.6364	3.95024	39.7502
ENSBTAT00000073183	11.0643	1.3781	0.397121	3.47022	0.000520031	0.0100731	6.76003	4.49386	7.77684	3.68977	8.91946	5.173	20.8277	19.0636	11.0793	18.7438	15.0109	11.2338
MSTRG.18426.1	18.7631	-1.53381	0.446086	-3.43837	0.000585218	0.0110219	11.2667	17.9754	34.0237	54.4241	7.92841	41.384	6.94256	14.8273	8.05766	8.03307	4.74029	15.5544
MSTRG.15217.43	17.2454	-1.02626	0.299962	-3.42129	0.000623241	0.0116307	22.5334	23.5928	21.3863	19.3713	25.7673	25.865	13.8851	14.8273	8.05766	13.3884	7.90048	10.3696
ENSBTAT00000082093	18.455	-1.18088	0.347404	-3.39914	0.000675974	0.0123881	12.3934	26.9632	19.4421	35.9753	23.7852	35.1764	16.8605	5.29545	13.0937	8.03307	15.801	8.64135
MSTRG.8291.1	20.6882	1.26906	0.374234	3.39107	0.000696194	0.0126451	9.01337	13.4816	5.83263	10.1469	10.9016	23.7958	36.6964	8.47272	23.1658	40.1653	36.3422	30.2447
MSTRG.18756.1	9.54524	1.861	0.548735	3.39143	0.000695293	0.0126451	9.01337	0	0	3.68977	7.92841	4.1384	8.92614	22.2409	12.0865	18.7438	7.90048	19.8751
MSTRG.24835.1	1.88569	3.78674	1.12553	3.3644	0.000767094	0.0136494	0	0	0.972105	0	0	0	2.97538	2.11818	3.02162	2.67769	3.95024	6.91308
MSTRG.4117.1	13.8052	-1.24879	0.372552	-3.352	0.000802294	0.0141116	18.0267	21.3458	27.2189	19.3713	9.91051	20.692	4.95897	12.7091	4.02883	10.7108	6.32039	10.3696
MSTRG.16899.1	6.18997	-1.92284	0.575307	-3.34229	0.000830914	0.014408	14.6467	7.86426	10.6932	5.53465	7.92841	12.4152	1.98359	0	2.01441	3.57025	1.5801	6.04895
MSTRG.12524.1	3.47429	3.21317	0.96208	3.33982	0.000838336	0.0144548	0	0	1.94421	0	1.9821	0	4.95897	10.5909	5.03603	10.7108	4.74029	1.72827
MSTRG.25095.2	5.59824	2.29971	0.688903	3.33821	0.00084319	0.0144977	3.38001	1.12347	0	1.84488	3.9642	1.0346	5.95076	11.65	11.0793	16.0661	1.5801	9.50549
MSTRG.19663.1	3.61822	3.24044	0.979211	3.30923	0.000935514	0.0159952	0	3.3704	0	0	0.991051	0	3.96718	1.05909	9.06486	7.1405	12.6408	5.18481
MSTRG.12095.1	21.7106	-1.22825	0.375488	-3.27108	0.00107138	0.0180163	33.8001	26.9632	15.5537	47.967	41.6241	16.5536	19.8359	6.35454	12.0865	15.1736	4.74029	19.8751
MSTRG.14786.1	15.1118	1.27262	0.38985	3.26439	0.00109702	0.0183465	2.25334	6.74079	13.6095	11.9918	13.8747	4.1384	12.8933	30.7136	16.1153	18.7438	26.0716	24.1958
MSTRG.7136.1	13.457	1.32122	0.405752	3.25624	0.00112899	0.0187787	6.76003	15.7285	8.74894	9.22442	3.9642	2.0692	16.8605	18.0045	10.0721	19.6364	24.4915	25.9241
ENSBTAT00000086447	15.0457	1.22442	0.378897	3.23154	0.00123125	0.0201511	12.3934	2.24693	8.74894	7.37954	13.8747	9.3114	19.8359	16.9454	34.245	21.4215	22.9114	11.2338
MSTRG.4121.1	5.60044	2.02302	0.627435	3.22427	0.00126296	0.0206149	2.25334	3.3704	3.88842	1.84488	0	2.0692	8.92614	5.29545	3.02162	10.7108	10.2706	15.5544
MSTRG.2131.1	8.65081	-1.48468	0.463186	-3.20536	0.00134896	0.0219018	14.6467	12.3581	8.74894	8.30198	21.8031	10.346	3.96718	6.35454	7.05045	2.67769	2.37014	5.18481
MSTRG.3734.1	8.84008	1.83511	0.573387	3.20048	0.00137199	0.0222167	0	4.49386	0	6.4571	7.92841	4.1384	17.8523	8.47272	14.1009	23.2066	4.74029	14.6903
MSTRG.23644.2	3.25469	-2.64668	0.828139	-3.19594	0.00139378	0.0224804	6.76003	5.61733	6.80473	3.68977	5.9463	5.173	0	0	0	0.892563	1.5801	2.59241
MSTRG.24789.1	2.66867	-3.41266	1.07135	-3.18538	0.00144562	0.0232248	5.63336	2.24693	7.77684	3.68977	5.9463	4.1384	0	0	0	0	0	2.59241
MSTRG.24314.1	2.84598	3.31903	1.04532	3.17512	0.00149772	0.0239988	0	0	0	0	0	3.1038	5.95076	7.41363	4.02883	6.24794	3.95024	3.45654
MSTRG.432.10	8.54376	1.39544	0.439675	3.17379	0.00150463	0.0240466	2.25334	3.3704	5.83263	7.37954	3.9642	5.173	12.8933	12.7091	10.0721	9.81819	12.6408	16.4186
MSTRG.23081.1	9.92282	-1.3774	0.435993	-3.15922	0.00158195	0.0250209	21.4068	11.2347	7.77684	12.9142	17.8389	14.4844	6.94256	5.29545	10.0721	5.35538	3.16019	2.59241
MSTRG.1795.1	18.1101	-1.00772	0.319074	-3.15825	0.00158722	0.0250396	18.0267	24.7162	23.3305	31.363	26.7584	20.692	9.91794	14.8273	12.0865	17.8513	13.4308	4.32068
MSTRG.22069.1	28.7811	1.05059	0.333213	3.15291	0.00161654	0.0253714	15.7734	13.4816	21.3863	9.22442	34.6868	17.5882	18.8441	44.4818	69.4973	34.81	28.4417	37.1578
MSTRG.25781.9	3.85612	2.73168	0.868065	3.14686	0.00165032	0.0258352	1.12667	0	1.94421	0.922442	1.9821	0	2.97538	3.17727	7.05045	14.281	1.5801	11.2338
MSTRG.2240.1	3.10955	3.00067	0.960747	3.12327	0.00178853	0.0273007	2.25334	1.12347	0.972105	0	0	0	1.98359	6.35454	2.01441	5.35538	9.48058	7.77722
MSTRG.3426.1	8.17474	1.5377	0.492753	3.12063	0.00180462	0.0274778	1.12667	1.12347	5.83263	7.37954	2.97315	6.2076	12.8933	16.9454	13.0937	7.1405	8.69053	14.6903
MSTRG.21957.2	16.1608	-1.08631	0.348347	-3.11847	0.00181791	0.0276115	20.2801	34.8274	26.2468	11.9918	23.7852	14.4844	9.91794	12.7091	13.0937	12.4959	6.32039	7.77722
MSTRG.15775.1	11.469	-1.19025	0.382479	-3.11193	0.00185866	0.0281605	14.6467	19.0989	22.3584	11.9918	10.9016	16.5536	4.95897	10.5909	8.05766	6.24794	7.90048	4.32068
MSTRG.15391.1	10.0218	1.60142	0.515348	3.10745	0.00188709	0.0285208	2.25334	5.61733	0.972105	3.68977	1.9821	15.519	12.8933	11.65	10.0721	20.529	22.1213	12.962
MSTRG.6825.1	5.24478	2.04215	0.657455	3.10614	0.00189548	0.0285344	1.12667	2.24693	2.91631	1.84488	2.97315	1.0346	7.93435	6.35454	21.1513	5.35538	3.95024	6.04895
MSTRG.1154.1	23.9001	1.33338	0.429766	3.10257	0.00191847	0.0287114	0	16.852	15.5537	22.1386	3.9642	22.7612	24.7948	16.9454	49.3531	41.9505	37.9223	34.5654
ENSBTAT00000079945	8.11393	-1.53475	0.495038	-3.10026	0.00193354	0.0288664	10.14	11.2347	7.77684	14.7591	12.8837	15.519	3.96718	8.47272	0	5.35538	5.53034	1.72827
MSTRG.17124.1	7.75924	1.63906	0.530558	3.08932	0.00200617	0.0296613	1.12667	5.61733	3.88842	0	7.92841	4.1384	16.8605	7.41363	11.0793	11.6033	7.90048	15.5544
MSTRG.25978.1	20.3042	1.04414	0.338735	3.08247	0.0020529	0.030279	9.01337	11.2347	13.6095	20.2937	14.8658	10.346	32.7292	11.65	21.1513	41.0579	20.5413	37.1578
MSTRG.47.1	2.65601	-3.41019	1.10675	-3.08127	0.00206121	0.0303286	2.25334	8.98772	1.94421	11.0693	2.97315	2.0692	0	0	0	1.78513	0.790048	0
MSTRG.17094.1	10.348	-1.37226	0.446113	-3.07603	0.0020978	0.0305729	13.5201	16.852	22.3584	11.0693	19.821	6.2076	0.991794	4.23636	8.05766	6.24794	7.90048	6.91308
MSTRG.4489.1	12.5827	1.20183	0.391	3.07373	0.00211399	0.0307358	6.76003	2.24693	7.77684	7.37954	9.91051	11.3806	12.8933	16.9454	23.1658	22.3141	9.48058	20.7392
MSTRG.6462.1	3.13616	-2.58949	0.842998	-3.07176	0.00212803	0.0308666	2.25334	6.74079	5.83263	4.61221	7.92841	5.173	0	0	0	1.78513	1.5801	1.72827
MSTRG.3032.20	3.82132	-2.65728	0.866214	-3.06769	0.00215722	0.0312159	5.63336	4.49386	6.80473	14.7591	4.95525	3.1038	0	0	0	1.78513	0	4.32068
MSTRG.10822.1	7.80824	-2.29238	0.751295	-3.05124	0.002279	0.0326693	27.0401	13.4816	13.6095	1.84488	6.93736	14.4844	0	8.47272	6.04324	1.78513	0	0
MSTRG.21555.1	20.8563	-1.02246	0.336613	-3.0375	0.0023855	0.0339573	41.6868	25.8397	27.2189	33.2079	20.8121	18.6228	12.8933	24.3591	9.06486	7.1405	8.69053	20.7392
MSTRG.2074.1	3.10636	3.03694	1.00022	3.03627	0.00239522	0.0340166	0	0	0	0	3.9642	0	1.98359	5.29545	8.05766	6.24794	3.95024	7.77722
MSTRG.20672.19	6.41631	1.83892	0.60713	3.02888	0.0024546	0.0346988	5.63336	4.49386	1.94421	0	2.97315	2.0692	7.93435	10.5909	10.0721	12.4959	2.37014	16.4186
MSTRG.24504.8	18.2469	-1.37107	0.453982	-3.02009	0.002527	0.03564	20.2801	53.9263	42.7726	11.0693	12.8837	17.5882	8.92614	7.41363	2.01441	16.0661	17.3811	8.64135
MSTRG.276.1	23.6432	-1.03042	0.342652	-3.0072	0.00263664	0.0368467	32.6735	42.6917	12.6374	25.8284	26.7584	49.6608	9.91794	24.3591	19.1369	19.6364	12.6408	7.77722
MSTRG.16837.1	18.4142	-1.08711	0.362263	-3.00087	0.0026921	0.0374508	10.14	29.2101	24.3026	36.8977	31.7136	17.5882	11.9015	6.35454	23.1658	10.7108	9.48058	9.50549
MSTRG.6116.2	5.95864	-2.07025	0.691302	-2.99472	0.00274698	0.0380533	13.5201	1.12347	9.72105	11.0693	9.91051	12.4152	0	6.35454	0	1.78513	4.74029	0.864135
MSTRG.14678.1	2.78506	-3.00192	1.00447	-2.98857	0.00280288	0.0385538	9.01337	2.24693	2.91631	5.53465	7.92841	2.0692	1.98359	0	0	0	0	1.72827
MSTRG.11820.1	7.69849	1.61446	0.543854	2.96855	0.00299212	0.0406174	2.25334	5.61733	1.94421	3.68977	2.97315	6.2076	12.8933	16.9454	13.0937	17.8513	6.32039	2.59241
MSTRG.19690.26	2.89567	2.90041	0.977012	2.96866	0.00299105	0.0406174	1.12667	0	0	0.922442	0	2.0692	2.97538	2.11818	12.0865	4.46282	5.53034	3.45654
ENSBTAT00000083044	3.52267	2.85282	0.961035	2.96848	0.00299272	0.0406174	0	2.24693	0	1.84488	0	1.0346	4.95897	10.5909	4.02883	8.92563	0	8.64135
MSTRG.1461.1	1.72733	3.65622	1.24213	2.9435	0.00324519	0.0432763	0	0	0	0.922442	0	0	4.95897	0	4.02883	0.892563	4.74029	5.18481
MSTRG.18335.1	18.6747	-1.02572	0.350332	-2.92784	0.0034132	0.0447371	21.4068	33.704	24.3026	16.604	40.6331	13.4498	12.8933	11.65	19.1369	5.35538	10.2706	14.6903
MSTRG.22482.1	20.6766	1.01817	0.34825	2.92369	0.00345913	0.0451457	11.2667	8.98772	15.5537	16.604	15.8568	13.4498	31.7374	40.2454	6.04324	32.1323	26.8616	29.3806
MSTRG.10132.1	3.07159	2.63606	0.905186	2.91218	0.00358918	0.0463489	0	1.12347	0.972105	0	0.991051	2.0692	1.98359	5.29545	2.01441	9.81819	3.95024	8.64135
MSTRG.5040.1	10.0296	1.26345	0.437318	2.88908	0.00386371	0.0490659	9.01337	8.98772	1.94421	5.53465	2.97315	7.2422	6.94256	18.0045	17.1225	17.8513	12.6408	12.0979
ENSBTAT00000085992	3.58185	-2.499	0.866038	-2.88556	0.0039072	0.0492648	4.50669	5.61733	4.86052	3.68977	17.8389	0	0.991794	1.05909	1.00721	0.892563	0.790048	1.72827
MSTRG.11424.1	18.6245	1.33186	0.461874	2.8836	0.00393153	0.0494145	22.5334	8.98772	9.72105	7.37954	9.91051	5.173	8.92614	23.3	56.4036	30.3471	7.11043	33.7013
MSTRG.18280.1	1.96538	-3.44208	1.194	-2.88282	0.00394133	0.0494362	9.01337	2.24693	1.94421	5.53465	0.991051	2.0692	0	0	0	1.78513	0	0
MSTRG.1873.2	7.41897	1.53151	0.532578	2.87564	0.00403203	0.0498587	6.76003	3.3704	1.94421	0.922442	5.9463	4.1384	14.8769	14.8273	9.06486	4.46282	15.801	6.91308

## Sheet: CMM vs CC
Row.names	baseMean	log2FoldChange	lfcSE	stat	pvalue	padj	CC1	CC2	CC3	CC4	CC5	CC6	CMM1	CMM2	CMM3	CMM4	CMM5	CMM6
MSTRG.12525.1	97.179	2.41825	0.175038	13.8156	2.05295e-43	2.64984e-40	23.9152	32.9375	21.4494	27.9738	32.7243	44.9228	172.453	156.175	171.356	127.349	158.154	196.738
MSTRG.4390.1	1238.43	-1.15605	0.0840623	-13.7523	4.93203e-43	5.09281e-40	1491.86	1839.95	1505.36	1917.14	1556.89	1947.35	765.26	804.362	689.233	847.328	829.589	666.82
MSTRG.4148.1	219.021	1.58492	0.123871	12.795	1.74897e-37	1.28999e-34	109.327	72.6896	138.446	96.0434	129.906	109.695	367.54	274.775	342.712	329.609	337.155	320.352
MSTRG.5056.18	909.502	1.05406	0.0920403	11.4521	2.29408e-30	1.48054e-27	716.318	596.282	616.182	481.149	626.721	512.956	1254.6	1116.71	1371.8	1062.07	1172.5	1386.74
MSTRG.12604.5	465.159	-1.17531	0.106093	-11.0781	1.60244e-28	9.19266e-26	710.624	721.217	564.508	645.262	534.497	693.692	232.812	325.268	239.899	344.591	263.111	306.424
ENSBTAT00000071387	191.765	-1.25906	0.115194	-10.9299	8.29144e-28	3.8917e-25	266.484	295.301	244.718	247.102	318.319	252.821	100.238	124.471	96.1498	115.696	138.025	101.851
MSTRG.921.1	84.8118	-1.97443	0.187511	-10.5297	6.30617e-26	2.32563e-23	94.5221	129.478	157.945	139.869	147.755	142.081	40.9576	32.879	25.7034	44.1143	42.414	20.022
MSTRG.19690.12	36.528	2.93311	0.288297	10.1739	2.5928e-24	8.36664e-22	12.527	10.222	12.6746	4.6623	6.94153	4.17887	53.8916	62.2353	82.8221	50.7731	62.5427	74.8649
MSTRG.23917.1	198.974	1.29855	0.131312	9.88905	4.6442e-23	1.41047e-20	107.049	110.17	78.9727	141.734	136.847	114.919	310.415	238.373	301.777	238.051	284.677	324.705
MSTRG.14788.1	35.9455	2.66503	0.274031	9.72531	2.35198e-22	6.74627e-20	13.6659	7.95042	10.7247	13.0544	6.94153	6.2683	52.8137	70.4551	77.1103	44.1143	64.6993	63.5481
MSTRG.19691.1	30.4987	2.94769	0.311962	9.44888	3.42468e-21	7.68766e-19	2.27764	7.95042	10.7247	3.72984	12.8914	4.17887	46.3467	45.7958	62.8306	54.1024	52.4783	62.6776
MSTRG.12541.1	472.564	-1.00032	0.107628	-9.29423	1.4827e-20	3.18967e-18	589.909	723.488	613.257	688.156	487.89	679.066	299.637	348.753	287.498	328.776	378.85	245.487
MSTRG.3534.1	163.176	-1.26312	0.147144	-8.58428	9.14049e-18	1.52233e-15	220.931	213.526	155.02	243.372	230.062	319.683	81.9152	100.986	102.814	109.037	96.3301	84.4406
MSTRG.19690.9	28.1305	2.808	0.327609	8.57117	1.02437e-17	1.65275e-15	6.83293	7.95042	9.74971	3.72984	9.91647	4.17887	39.8798	31.7048	70.4464	52.4378	42.414	58.325
MSTRG.2393.1	199.242	-1.04888	0.123317	-8.50555	1.80742e-17	2.82778e-15	298.371	269.179	307.116	193.019	246.92	296.699	134.729	152.653	108.526	133.175	132.993	117.52
MSTRG.23871.1	185.628	1.0282	0.125058	8.22176	2.00542e-16	3.04529e-14	150.324	143.108	121.871	110.963	83.2983	124.321	270.536	253.638	251.322	274.674	212.789	230.688
MSTRG.11252.1	97.6281	-1.06509	0.131501	-8.09947	5.52012e-16	8.14297e-14	144.63	129.478	148.196	130.544	122.964	118.053	66.8255	51.6671	62.8306	68.2523	65.4182	62.6776
MSTRG.18789.24	69.5758	-1.74483	0.215551	-8.09475	5.7382e-16	8.22953e-14	77.4398	105.627	128.696	122.152	108.089	101.337	22.6345	37.576	27.6074	53.2701	33.0685	17.4104
MSTRG.14820.1	50.4785	2.32203	0.287186	8.08545	6.19366e-16	8.64266e-14	28.4705	19.3082	19.4994	1.86492	15.8663	16.7155	109.939	83.3719	96.1498	60.7612	63.2616	90.5343
MSTRG.23567.81	82.3202	-1.20216	0.153507	-7.83131	4.82824e-15	6.08005e-13	110.466	121.528	122.846	106.3	115.031	112.829	61.4364	45.7958	46.647	37.4555	63.9804	43.5261
MSTRG.9818.1	109.964	1.05173	0.134896	7.7966	6.35953e-15	7.63587e-13	56.9411	73.8253	71.1729	80.1916	60.4904	85.6667	171.375	143.259	164.692	139.002	138.025	134.931
ENSBTAT00000078775	42.9833	2.26812	0.297099	7.63421	2.27202e-14	2.55009e-12	13.6659	14.7651	10.7247	27.0413	18.8413	3.13415	63.5921	58.7126	87.582	55.7671	57.5105	104.463
MSTRG.23916.1	68.5996	1.69775	0.230008	7.38125	1.56815e-13	1.58752e-11	47.8305	28.3944	31.1991	13.0544	40.6575	33.4309	147.663	77.5006	117.093	101.546	81.2336	103.592
MSTRG.2619.1	20.0843	-2.73376	0.374444	-7.30083	2.85991e-13	2.83957e-11	54.6634	37.4806	36.0739	29.8387	18.8413	33.4309	6.46699	1.17425	5.71187	6.65876	7.18881	3.48209
MSTRG.20872.1	103.317	-2.33669	0.324931	-7.19134	6.41588e-13	6.13429e-11	245.985	147.651	108.222	139.869	248.903	143.126	34.4906	59.8868	31.4153	38.2879	28.0364	13.9284
ENSBTAT00000073518	20.2895	2.65971	0.379276	7.0126	2.33926e-12	1.97994e-10	10.2494	4.5431	2.92491	1.86492	3.96659	10.4472	31.2571	25.8335	37.1272	26.635	50.3217	38.303
MSTRG.14388.1	38.4281	1.79107	0.25901	6.91506	4.67657e-12	3.71464e-10	12.527	15.9008	19.4994	19.5817	16.858	18.8049	70.059	36.4018	88.534	55.7671	65.4182	41.7851
MSTRG.4650.1	263.95	1.02319	0.152076	6.72814	1.71849e-11	1.24966e-09	99.0774	197.625	143.321	221.926	139.822	242.374	322.272	354.624	354.136	373.723	378.132	340.374
MSTRG.22157.5	27.2747	-1.94438	0.295934	-6.57031	5.02091e-11	3.41092e-09	42.1364	32.9375	34.124	33.5686	54.5406	62.683	12.934	7.04551	10.4718	17.4793	7.18881	12.1873
MSTRG.17377.1	35.4011	-1.36228	0.213296	-6.38682	1.69372e-10	1.09308e-08	51.2469	49.9741	57.5233	54.0827	44.6241	48.057	19.401	23.485	15.2317	19.1439	19.4098	22.6336
ENSBTAT00000073957	204.413	1.49382	0.236888	6.30601	2.86317e-10	1.78103e-08	111.604	99.9482	116.997	124.95	99.1647	89.8456	464.545	275.949	181.828	202.26	409.043	276.826
MSTRG.8460.1	78.3402	1.06257	0.168856	6.29275	3.11886e-10	1.91699e-08	51.2469	31.8017	65.3231	42.8932	53.5489	59.5488	100.238	98.6371	113.285	110.702	125.804	87.0522
MSTRG.19689.1	30.0708	1.78979	0.284811	6.28411	3.29727e-10	2.0028e-08	12.527	15.9008	15.5995	11.1895	7.93317	17.7602	51.7359	56.3641	30.4633	39.1202	35.2252	67.0302
MSTRG.10611.1	38.0261	-1.50579	0.243579	-6.18195	6.33141e-10	3.71467e-08	48.9693	51.1099	43.8737	76.4617	52.5573	63.7277	14.0118	24.6593	30.4633	12.4852	17.972	20.022
ENSBTAT00000078873	33.4384	1.80394	0.292128	6.17516	6.60957e-10	3.83429e-08	9.11057	23.8513	9.74971	7.45968	16.858	22.9838	38.8019	46.9701	71.3984	54.1024	62.5427	37.4324
MSTRG.4864.1	39.1255	-1.55443	0.252835	-6.14802	7.84578e-10	4.4514e-08	67.1904	69.2822	41.9238	71.7994	33.716	66.8618	25.868	11.7425	17.1356	24.9704	17.2532	21.763
MSTRG.6272.28	67.8355	-1.0999	0.181466	-6.06118	1.35125e-09	7.19227e-08	107.049	86.3189	105.297	69.9345	101.148	87.7562	43.1133	27.0078	37.1272	49.1084	57.5105	42.6556
MSTRG.5043.1	55.8943	1.08211	0.180159	6.00643	1.89655e-09	9.59991e-08	43.2752	39.7521	26.3242	38.2309	37.6826	30.2968	81.9152	76.3263	65.6865	64.0906	78.3581	88.7932
MSTRG.19681.1	110.526	-1.21708	0.203511	-5.98043	2.22552e-09	1.10484e-07	150.324	169.23	124.796	200.479	102.14	178.647	92.6935	85.7204	51.4068	78.2405	56.0727	36.5619
MSTRG.4489.1	19.24	1.9978	0.342661	5.83023	5.53495e-09	2.62174e-07	6.83293	2.27155	7.79977	7.45968	9.91647	11.4919	38.8019	37.576	26.6554	19.1439	35.9441	26.9862
MSTRG.9073.1	75.7383	1.11251	0.19355	5.74791	9.03514e-09	4.15657e-07	39.8587	43.1594	46.7986	59.6775	35.6993	62.683	100.238	62.2353	122.805	129.846	113.583	92.2753
MSTRG.20425.1	64.8937	1.04431	0.18248	5.72285	1.04751e-08	4.74414e-07	34.1646	57.9245	31.1991	35.4335	42.6408	53.2805	99.1605	92.7659	83.7741	66.5876	95.6112	86.1817
MSTRG.17403.3	30.5082	2.05881	0.359959	5.71956	1.06801e-08	4.79488e-07	27.3317	4.5431	9.74971	7.45968	13.8831	8.35773	65.7477	29.3563	51.4068	24.138	55.3539	68.7712
MSTRG.1696.1	8.15218	5.43245	0.96742	5.6154	1.96109e-08	8.36785e-07	0	0	0	0	1.98329	0	17.2453	9.39401	16.1836	5.82642	11.5021	35.6914
MSTRG.4473.6	35.9711	-1.30131	0.233734	-5.56748	2.58447e-08	1.0761e-06	45.5528	51.1099	60.4482	43.8256	43.6324	62.683	21.5566	19.9623	26.6554	18.3116	26.5986	11.3168
MSTRG.19690.23	19.8748	2.55535	0.468476	5.4546	4.90834e-08	2.01125e-06	11.3882	3.40732	0	3.72984	5.94988	10.4472	38.8019	41.0988	24.7514	23.3057	12.9399	62.6776
MSTRG.19024.1	77.9038	-1.11517	0.208929	-5.33755	9.42092e-08	3.68486e-06	83.1339	116.985	142.346	121.22	85.2816	90.8903	39.8798	63.4096	25.7034	63.2582	61.8238	40.9145
ENSBTAT00000076595	22.8819	-1.49079	0.280497	-5.31482	1.06763e-07	4.14449e-06	34.1646	35.209	37.0489	41.0282	32.7243	22.9838	11.8561	7.04551	12.3757	17.4793	12.221	10.4463
MSTRG.3418.1	24.2509	-1.52031	0.286958	-5.29803	1.17057e-07	4.44388e-06	39.8587	23.8513	32.1741	52.2178	34.7076	32.3862	12.934	16.4395	14.2797	10.8205	14.3776	6.96418
MSTRG.20872.2	11.5255	-2.39533	0.455616	-5.25734	1.46154e-07	5.42873e-06	19.36	23.8513	17.5495	12.122	31.7327	11.4919	3.23349	3.52275	6.66385	4.16173	2.87553	1.74104
ENSBTAT00000075237	28.9877	1.68448	0.320663	5.25312	1.49542e-07	5.51489e-06	9.11057	6.81465	9.74971	15.8518	25.7828	14.626	59.2807	37.576	59.0227	23.3057	51.0406	35.6914
MSTRG.14386.1	22.2007	1.70582	0.326776	5.22013	1.78799e-07	6.54707e-06	12.527	12.4935	12.6746	16.7843	5.94988	2.08943	40.9576	27.0078	24.7514	35.7908	38.8196	36.5619
MSTRG.14627.7	38.254	-1.30692	0.251352	-5.19953	1.9979e-07	7.2642e-06	39.8587	48.8383	49.7235	73.6644	45.6157	68.9513	34.4906	18.788	11.4237	24.9704	24.442	18.281
MSTRG.6737.1	9.25988	-2.86545	0.552905	-5.18254	2.1888e-07	7.90262e-06	14.8047	18.1724	13.6496	9.3246	31.7327	10.4472	0	2.3485	0.951979	3.32938	2.87553	3.48209
ENSBTAT00000078532	62.3696	1.07321	0.208009	5.15946	2.47662e-07	8.87972e-06	53.5246	36.3448	47.7736	22.379	46.6074	34.4756	113.172	92.7659	65.6865	63.2582	86.2658	86.1817
MSTRG.15652.5	43.3469	-1.16761	0.22834	-5.11345	3.16321e-07	1.09426e-05	79.7175	48.8383	42.8987	49.4204	68.4236	72.0854	22.6345	24.6593	19.9916	28.2997	38.8196	24.3746
MSTRG.18157.3	39.1469	1.1534	0.225604	5.11251	3.17914e-07	1.09426e-05	30.7482	27.2586	20.4744	24.244	22.8079	19.8496	64.6699	57.5383	64.7346	42.4496	36.6629	58.325
MSTRG.23948.1	44.6675	1.17308	0.231659	5.06381	4.10957e-07	1.37777e-05	19.36	19.3082	44.8487	33.5686	22.8079	24.0285	51.7359	58.7126	69.4944	83.2345	53.1972	55.7134
MSTRG.14967.16	46.1966	-1.08877	0.216154	-5.03702	4.72839e-07	1.57501e-05	45.5528	55.653	77.0227	58.745	70.4069	68.9513	38.8019	28.182	21.8955	41.6173	22.2853	25.2451
MSTRG.11074.29	39.4919	1.1104	0.22102	5.02398	5.0611e-07	1.66436e-05	23.9152	27.2586	25.3493	21.4466	29.7494	21.939	60.3586	58.7126	54.2628	34.1262	48.8839	67.9007
MSTRG.18614.2	21.67	1.51135	0.301893	5.00625	5.54997e-07	1.79091e-05	15.9435	9.0862	8.77474	8.39214	14.8747	10.4472	28.0236	36.4018	37.1272	30.7968	20.1287	40.044
MSTRG.22790.1	12.0249	2.14003	0.436733	4.90008	9.57978e-07	3.03438e-05	4.55528	2.27155	7.79977	5.59476	1.98329	4.17887	32.3349	16.4395	13.3277	23.3057	15.0965	17.4104
ENSBTAT00000078709	15.4419	-2.33872	0.479922	-4.87311	1.09853e-06	3.41668e-05	25.0541	42.0237	13.6496	29.8387	7.93317	35.5204	8.62265	7.04551	3.80791	1.66469	1.43776	8.70522
MSTRG.3904.6	11.8717	3.1103	0.641166	4.85101	1.22833e-06	3.79753e-05	10.2494	0	3.89989	0	0.991647	0	26.9458	10.5683	19.0396	17.4793	11.5021	41.7851
MSTRG.19661.25	17.9421	1.8694	0.39849	4.69119	2.71615e-06	8.01343e-05	4.55528	2.27155	11.6997	14.9194	1.98329	10.4472	19.401	17.6138	38.0791	31.6291	28.7553	33.9504
MSTRG.23564.16	7.8728	-2.46536	0.526002	-4.68699	2.77254e-06	8.1333e-05	10.2494	10.222	10.7247	13.9869	10.9081	24.0285	2.15566	2.3485	1.90396	3.32938	2.87553	1.74104
MSTRG.5107.34	38.0484	1.13609	0.244821	4.64051	3.4755e-06	0.000100809	34.1646	26.1228	22.4243	10.2571	27.7661	22.9838	38.8019	62.2353	41.8871	49.9407	62.5427	57.4545
MSTRG.21796.1	13.1967	1.83958	0.403796	4.55573	5.22036e-06	0.000147283	3.41646	3.40732	13.6496	5.59476	1.98329	6.2683	21.5566	15.2653	23.7995	20.8086	20.8476	21.763
MSTRG.6991.1	36.7828	1.455	0.325118	4.4753	7.63024e-06	0.000210668	22.7764	26.1228	9.74971	11.1895	39.6659	8.35773	78.6817	68.1066	46.647	37.4555	39.5385	53.1018
MSTRG.21772.1	19.4138	-1.60181	0.360886	-4.43854	9.05717e-06	0.000246018	22.7764	29.5301	15.5995	37.2984	30.741	39.6992	8.62265	5.87126	4.75989	16.6469	5.75105	15.6694
MSTRG.16112.1	29.0064	1.34043	0.30674	4.3699	1.24301e-05	0.000327433	20.4988	24.987	23.3993	14.9194	8.92482	6.2683	56.0472	25.8335	45.695	29.9644	48.8839	42.6556
MSTRG.12627.1	14.684	1.68386	0.390884	4.30782	1.64873e-05	0.00042562	6.83293	4.5431	11.6997	5.59476	9.91647	3.13415	12.934	28.182	21.8955	26.635	30.9119	13.9284
MSTRG.10858.1	38.1362	1.1076	0.257748	4.29721	1.72963e-05	0.000442083	34.1646	30.6659	19.4994	25.1764	19.8329	15.6707	42.0354	78.6748	45.695	36.6232	41.6951	67.9007
MSTRG.16837.1	16.7666	-1.59378	0.373801	-4.26371	2.0106e-05	0.000499072	10.2494	29.5301	24.3743	37.2984	31.7327	17.7602	6.46699	9.39401	11.4237	3.32938	10.0643	9.57574
MSTRG.23636.10	33.4265	1.0295	0.242467	4.24595	2.17671e-05	0.000537721	14.8047	26.1228	18.5245	19.5817	31.7327	20.8943	59.2807	34.0533	50.4549	35.7908	40.2574	49.6198
MSTRG.23841.1	13.3683	-1.55129	0.367199	-4.22466	2.39305e-05	0.00058763	21.6376	21.5797	22.4243	26.1089	15.8663	11.4919	6.46699	8.21976	9.51979	5.82642	4.31329	6.96418
MSTRG.4327.1	8.51846	-2.04604	0.48615	-4.20865	2.56899e-05	0.000616916	18.2211	12.4935	8.77474	20.5141	9.91647	12.5366	4.31133	2.3485	1.90396	1.66469	4.31329	5.22313
MSTRG.18128.2	22.787	-1.30073	0.309025	-4.20914	2.56348e-05	0.000616916	31.887	44.2952	19.4994	32.6361	22.8079	43.8781	5.38916	14.091	19.0396	12.4852	14.3776	13.0578
MSTRG.7504.1	30.064	1.21443	0.290139	4.18566	2.84337e-05	0.000673409	27.3317	22.7155	19.4994	9.3246	23.7995	6.2683	47.4246	44.6216	52.3588	38.2879	39.5385	29.5977
MSTRG.17442.1	13.9232	-1.79187	0.428883	-4.178	2.94087e-05	0.000687045	27.3317	29.5301	24.3743	19.5817	14.8747	14.626	7.54482	2.3485	0	10.8205	6.46993	9.57574
MSTRG.18771.1	10.3517	-2.06414	0.495076	-4.16933	3.0549e-05	0.000707284	19.36	14.7651	16.5745	10.2571	22.8079	15.6707	9.70048	4.69701	2.85594	0	1.43776	6.09365
MSTRG.23573.18	27.7875	-1.38067	0.33208	-4.15763	3.21567e-05	0.000741183	19.36	37.4806	45.8237	70.867	16.858	50.1464	17.2453	14.091	19.9916	10.8205	15.0965	15.6694
MSTRG.19342.1	14.9395	1.48672	0.364096	4.08331	4.4399e-05	0.000967224	4.55528	3.40732	9.74971	5.59476	6.94153	16.7155	25.868	18.788	20.9435	24.9704	20.8476	20.8925
MSTRG.16506.1	19.2514	-1.3161	0.323872	-4.06363	4.83162e-05	0.0010394	29.6093	32.9375	23.3993	21.4466	33.716	24.0285	2.15566	17.6138	9.51979	12.4852	13.6587	10.4463
ENSBTAT00000085253	4.67307	-3.91748	0.967328	-4.0498	5.12619e-05	0.00108916	2.27764	7.95042	1.94994	11.1895	12.8914	16.7155	0	0	0	1.66469	1.43776	0
MSTRG.20852.1	4.41902	-3.4731	0.859569	-4.04052	5.33337e-05	0.00112393	6.83293	7.95042	2.92491	10.2571	15.8663	5.22358	0	0	0	1.66469	1.43776	0.870522
MSTRG.2644.1	16.5428	1.3865	0.344302	4.027	5.64934e-05	0.00118087	9.11057	7.95042	9.74971	15.8518	7.93317	4.17887	23.7123	18.788	26.6554	15.8146	30.9119	27.8567
MSTRG.6894.1	39.6802	1.09208	0.271545	4.02171	5.77766e-05	0.00120283	13.6659	22.7155	41.9238	22.379	28.7578	21.939	39.8798	55.1898	82.8221	67.42	35.9441	43.5261
MSTRG.10245.1	5.46566	3.02647	0.763368	3.96463	7.351e-05	0.00150608	2.27764	0	0	1.86492	2.97494	0	14.0118	2.3485	17.1356	7.49111	7.90769	9.57574
MSTRG.4121.1	6.79138	2.32657	0.596953	3.8974	9.72291e-05	0.00190872	2.27764	3.40732	3.89989	1.86492	0	2.08943	6.46699	16.4395	15.2317	9.98814	5.03217	14.7989
MSTRG.9666.2	29.4107	1.08055	0.277321	3.8964	9.76323e-05	0.00190938	20.4988	14.7651	16.5745	14.9194	14.8747	32.3862	28.0236	31.7048	37.1272	34.1262	49.6028	58.325
MSTRG.3032.18	9.69972	-2.01039	0.519116	-3.87272	0.000107626	0.0020734	20.4988	12.4935	8.77474	13.0544	13.8831	25.0732	1.07783	2.3485	0.951979	3.32938	3.59441	11.3168
ENSBTAT00000083382	6.76767	2.22367	0.576505	3.85715	0.000114718	0.00220181	0	2.27155	4.87486	0.93246	3.96659	2.08943	11.8561	12.9168	5.71187	9.98814	10.0643	16.5399
ENSBTAT00000080186	6.2114	2.45499	0.637646	3.85008	0.000118081	0.00223316	1.13882	3.40732	1.94994	0	2.97494	2.08943	20.4788	5.87126	11.4237	5.82642	7.18881	12.1873
MSTRG.5501.4	18.1236	1.30679	0.339572	3.84835	0.000118917	0.00224076	6.83293	11.3577	9.74971	4.6623	17.8496	12.5366	16.1675	18.788	30.4633	25.8027	30.193	33.0798
MSTRG.5596.2	16.0209	-1.32389	0.345561	-3.83112	0.000127562	0.00236907	14.8047	19.3082	26.3242	34.501	15.8663	26.1179	8.62265	14.091	5.71187	9.1558	10.7832	6.96418
MSTRG.3.1	15.0941	-1.61811	0.422895	-3.82626	0.000130103	0.0024076	17.0823	19.3082	19.4994	32.6361	16.858	32.3862	6.46699	2.3485	5.71187	6.65876	18.6909	3.48209
MSTRG.12063.1	8.50431	1.88723	0.49651	3.80099	0.000144122	0.00264804	4.55528	4.5431	1.94994	3.72984	0.991647	6.2683	17.2453	7.04551	9.51979	10.8205	17.972	17.4104
MSTRG.20940.2	11.5682	1.67084	0.446102	3.74543	0.000180083	0.00320609	4.55528	5.67887	7.79977	4.6623	3.96659	6.2683	33.4128	18.788	17.1356	12.4852	17.972	6.09365
ENSBTAT00000078405	25.213	1.31004	0.349717	3.746	0.000179677	0.00320609	18.2211	6.81465	10.7247	9.3246	26.7745	14.626	57.1251	44.6216	24.7514	19.1439	25.1608	45.2671
ENSBTAT00000077354	7.81732	1.90235	0.508766	3.73915	0.000184644	0.00327601	5.69411	3.40732	4.87486	0.93246	1.98329	3.13415	14.0118	11.7425	13.3277	5.82642	15.8154	13.0578
MSTRG.7593.1	10.4667	-1.56658	0.41931	-3.7361	0.000186896	0.00330461	18.2211	11.3577	13.6496	18.6492	15.8663	15.6707	10.7783	3.52275	3.80791	5.82642	2.15664	6.09365
MSTRG.1153.2	8.49822	2.07256	0.558536	3.7107	0.000206684	0.0035983	6.83293	2.27155	1.94994	6.52722	1.98329	0	18.3231	7.04551	20.9435	8.32345	8.62658	19.1515
MSTRG.6173.16	16.7267	1.28985	0.350755	3.67737	0.00023565	0.00401538	7.97175	4.5431	13.6496	10.2571	13.8831	7.31301	32.3349	21.1365	28.5594	29.1321	13.6587	18.281
MSTRG.23567.89	18.5588	-1.47417	0.402307	-3.6643	0.000248018	0.00419841	19.36	22.7155	39.9738	43.8256	16.858	20.8943	4.31133	14.091	11.4237	1.66469	13.6587	13.9284
MSTRG.17441.1	17.3222	-1.28744	0.351605	-3.66161	0.000250636	0.00421509	20.4988	14.7651	38.0239	21.4466	15.8663	36.5651	15.0896	10.5683	6.66385	8.32345	12.221	7.8347
MSTRG.13509.2	16.2946	-1.33379	0.364469	-3.65953	0.000252674	0.00423557	23.9152	22.7155	26.3242	16.7843	33.716	15.6707	11.8561	15.2653	5.71187	3.32938	7.18881	13.0578
ENSBTAT00000076103	14.1697	1.31759	0.363054	3.62917	0.000284334	0.00464561	9.11057	7.95042	6.8248	3.72984	12.8914	8.35773	11.8561	25.8335	19.0396	17.4793	20.8476	26.1157
MSTRG.7171.1	4.11232	3.04231	0.83885	3.62677	0.000286991	0.00467424	2.27764	2.27155	0	0	0	1.04472	9.70048	10.5683	3.80791	6.65876	4.31329	8.70522
MSTRG.17399.2	15.8024	-1.17761	0.326069	-3.61155	0.000304373	0.00492627	26.1929	15.9008	23.3993	21.4466	24.7912	19.8496	6.46699	12.9168	4.75989	11.6528	10.0643	12.1873
MSTRG.15069.4	13.3842	-1.39708	0.38827	-3.59823	0.000320393	0.00516934	22.7764	20.4439	19.4994	11.1895	25.7828	16.7155	4.31133	7.04551	12.3757	11.6528	3.59441	5.22313
MSTRG.24842.1	8.79901	-1.74479	0.485764	-3.59185	0.000328338	0.00524798	6.83293	24.987	17.5495	11.1895	8.92482	11.4919	4.31133	7.04551	1.90396	4.99407	2.87553	3.48209
MSTRG.3474.1	12.1888	-1.57638	0.441741	-3.56856	0.000358953	0.00563306	26.1929	22.7155	20.4744	4.6623	16.858	18.8049	4.31133	4.69701	12.3757	3.32938	5.75105	6.09365
MSTRG.1821.5	12.307	-1.42481	0.40138	-3.54978	0.00038555	0.00601389	12.527	15.9008	34.124	14.9194	15.8663	14.626	6.46699	5.87126	3.80791	5.82642	10.7832	6.96418
ENSBTAT00000080878	7.54526	2.09291	0.592831	3.53037	0.000414975	0.00641472	0	1.13577	0	2.79738	6.94153	6.2683	11.8561	7.04551	7.61583	14.9822	17.972	13.9284
MSTRG.9666.1	17.5115	1.13705	0.323389	3.51604	0.000438038	0.00673092	18.2211	5.67887	10.7247	6.52722	10.9081	13.5813	30.1793	28.182	19.9916	24.9704	19.4098	21.763
ENSBTAT00000073331	9.41673	1.67617	0.47902	3.49917	0.000466711	0.00710805	2.27764	9.0862	1.94994	3.72984	3.96659	6.2683	9.70048	9.39401	17.1356	25.8027	11.5021	12.1873
ENSBTAT00000081727	19.6566	-1.48265	0.424755	-3.49059	0.000481953	0.00727581	21.6376	18.1724	27.2992	39.1633	34.7076	32.3862	1.07783	24.6593	5.71187	12.4852	15.0965	3.48209
MSTRG.1210.2	14.1174	-1.25281	0.362295	-3.45798	0.000544242	0.00812116	18.2211	20.4439	20.4744	28.9063	11.8998	19.8496	4.31133	7.04551	12.3757	9.1558	11.5021	5.22313
MSTRG.19690.26	3.63172	3.24421	0.938954	3.45513	0.000550019	0.00818371	1.13882	0	0	0.93246	0	2.08943	14.0118	5.87126	1.90396	6.65876	5.75105	5.22313
MSTRG.8291.1	20.1683	1.19881	0.347784	3.44699	0.000566862	0.00838598	9.11057	13.6293	5.84983	10.2571	10.9081	24.0285	18.3231	30.5305	18.0876	44.9466	25.8797	30.4683
MSTRG.14788.2	8.76382	1.53423	0.445009	3.44765	0.000565486	0.00838598	4.55528	4.5431	1.94994	4.6623	4.95823	6.2683	14.0118	12.9168	16.1836	10.8205	8.62658	15.6694
MSTRG.18150.1	6.6365	1.97031	0.572129	3.44383	0.000573544	0.00846059	2.27764	0	1.94994	6.52722	0.991647	4.17887	10.7783	10.5683	9.51979	5.82642	12.221	14.7989
ENSBTAT00000068091	11.3066	-1.80236	0.523899	-3.44029	0.0005811	0.00852629	4.55528	29.5301	22.4243	9.3246	22.8079	16.7155	2.15566	8.21976	6.66385	0	7.18881	6.09365
ENSBTAT00000081236	20.3457	-1.00689	0.292684	-3.44019	0.000581301	0.00852629	26.1929	18.1724	34.124	29.8387	24.7912	29.2521	12.934	16.4395	17.1356	6.65876	12.9399	15.6694
MSTRG.19369.4	20.2624	1.28463	0.373605	3.43847	0.000585014	0.00853228	10.2494	27.2586	11.6997	3.72984	4.95823	13.5813	17.2453	31.7048	37.1272	22.4733	30.9119	32.2093
MSTRG.21957.2	15.354	-1.32897	0.386488	-3.43859	0.000584761	0.00853228	20.4988	35.209	26.3242	12.122	23.7995	14.626	8.62265	5.87126	2.85594	14.9822	11.5021	7.8347
MSTRG.3256.1	14.986	-1.44323	0.423985	-3.40396	0.000664173	0.00947272	17.0823	14.7651	21.4494	30.7712	19.8329	27.1626	1.07783	10.5683	18.0876	4.99407	3.59441	10.4463
MSTRG.15743.6	25.902	-1.04011	0.307132	-3.38654	0.000707807	0.00995751	36.4423	37.4806	31.1991	32.6361	35.6993	35.5204	4.31133	30.5305	17.1356	22.4733	18.6909	8.70522
ENSBTAT00000070281	10.1624	1.6269	0.480313	3.38716	0.000706215	0.00995751	2.27764	10.222	10.7247	2.79738	1.98329	2.08943	10.7783	10.5683	14.2797	23.3057	17.2532	15.6694
MSTRG.15854.1	5.79374	-2.28245	0.675577	-3.37851	0.000728799	0.0101973	3.41646	7.95042	1.94994	13.9869	19.8329	10.4472	0	3.52275	2.85594	1.66469	2.15664	1.74104
MSTRG.23644.2	3.24766	-2.89479	0.863875	-3.35094	0.000805375	0.0110884	6.83293	5.67887	6.8248	3.72984	5.94988	5.22358	0	2.3485	0	1.66469	0.718881	0
MSTRG.7024.1	34.0961	1.03128	0.307911	3.3493	0.000810168	0.0110952	12.527	9.0862	24.3743	42.8932	19.8329	25.0732	58.2029	29.3563	50.4549	45.779	61.1049	30.4683
MSTRG.10822.1	8.10519	-1.97778	0.594376	-3.32749	0.000876335	0.0118134	27.3317	13.6293	13.6496	1.86492	6.94153	14.626	2.15566	0	5.71187	4.99407	2.87553	3.48209
MSTRG.15740.1	17.3751	-1.29448	0.389581	-3.32274	0.000891367	0.0119536	23.9152	28.3944	16.5745	20.5141	28.7578	30.2968	5.38916	14.091	0.951979	19.9763	10.0643	9.57574
MSTRG.26037.1	3.99622	-3.25317	0.983599	-3.30742	0.000941595	0.0124653	0	4.5431	10.7247	3.72984	11.8998	12.5366	0	0	2.85594	1.66469	0	0
MSTRG.4084.1	18.1722	1.18905	0.359865	3.30415	0.000952662	0.0125795	22.7764	13.6293	5.84983	3.72984	14.8747	6.2683	31.2571	24.6593	19.0396	24.138	26.5986	25.2451
MSTRG.6173.15	13.4621	1.21928	0.370163	3.2939	0.000988066	0.0129427	12.527	2.27155	9.74971	9.3246	5.94988	8.35773	26.9458	18.788	19.9916	18.3116	13.6587	15.6694
MSTRG.7993.1	6.16899	-1.93638	0.587637	-3.2952	0.000983516	0.0129427	12.527	4.5431	10.7247	8.39214	6.94153	15.6707	0	4.69701	1.90396	0.832345	4.31329	3.48209
MSTRG.9143.3	24.8438	-1.11035	0.337082	-3.29402	0.000987643	0.0129427	43.2752	31.8017	43.8737	40.0958	14.8747	30.2968	17.2453	12.9168	3.80791	24.9704	15.8154	19.1515
MSTRG.17094.1	10.1604	-1.57055	0.477554	-3.28874	0.00100638	0.0129898	13.6659	17.0366	22.4243	11.1895	19.8329	6.2683	9.70048	5.87126	6.66385	3.32938	0.718881	5.22313
MSTRG.6400.1	20.6656	1.14566	0.349779	3.27538	0.00105519	0.013485	9.11057	9.0862	9.74971	15.8518	24.7912	8.35773	10.7783	38.7503	25.7034	33.2938	33.7874	28.7272
MSTRG.9872.1	17.1629	1.05443	0.322739	3.26712	0.00108649	0.0138166	13.6659	7.95042	9.74971	9.3246	13.8831	12.5366	21.5566	16.4395	31.4153	32.4615	18.6909	18.281
MSTRG.4117.1	13.7218	-1.27364	0.396518	-3.21206	0.00131788	0.0162005	18.2211	21.5797	27.2992	19.5817	9.91647	20.8943	5.38916	1.17425	6.66385	14.1499	9.34546	10.4463
MSTRG.20934.1	8.23842	1.49639	0.467376	3.20168	0.0013663	0.0166766	4.55528	3.40732	0.974971	5.59476	6.94153	4.17887	11.8561	16.4395	11.4237	11.6528	7.90769	13.9284
MSTRG.778.2	16.7538	-1.06159	0.332334	-3.19434	0.0014015	0.0170258	33.0258	28.3944	14.6246	23.3115	18.8413	18.8049	8.62265	5.87126	8.56781	11.6528	13.6587	15.6694
MSTRG.2572.1	14.6604	-1.13175	0.354562	-3.19196	0.00141309	0.0170861	22.7764	24.987	17.5495	20.5141	19.8329	15.6707	4.31133	4.69701	16.1836	9.1558	7.18881	13.0578
MSTRG.7795.6	21.5083	-1.07139	0.336232	-3.18648	0.00144018	0.017373	36.4423	24.987	30.2241	29.8387	35.6993	16.7155	20.4788	17.6138	14.2797	19.9763	5.75105	6.09365
MSTRG.15217.43	17.3329	-1.04264	0.330777	-3.15209	0.00162108	0.0193294	22.7764	23.8513	21.4494	19.5817	25.7828	26.1179	7.54482	12.9168	22.8475	7.49111	7.18881	10.4463
MSTRG.14551.4	10.6802	-1.29077	0.409731	-3.15029	0.00163111	0.0194042	17.0823	12.4935	24.3743	16.7843	11.8998	8.35773	7.54482	5.87126	4.75989	8.32345	7.18881	3.48209
MSTRG.3089.1	4.9978	-2.33672	0.747691	-3.12524	0.00177658	0.0207522	4.55528	5.67887	3.89989	9.3246	15.8663	11.4919	0	0	0	1.66469	5.75105	1.74104
MSTRG.25053.1	17.8829	-1.14332	0.368278	-3.1045	0.001906	0.0219658	4.55528	27.2586	23.3993	26.1089	33.716	32.3862	8.62265	14.091	11.4237	14.9822	9.34546	8.70522
MSTRG.16135.9	5.31627	-2.03664	0.657208	-3.09892	0.00194225	0.0223337	3.41646	10.222	10.7247	16.7843	3.96659	6.2683	2.15566	2.3485	0	0.832345	3.59441	3.48209
ENSBTAT00000085250	17.1039	-1.50386	0.485864	-3.09522	0.00196665	0.0224642	7.97175	15.9008	15.5995	36.3659	20.8246	55.37	3.23349	7.04551	3.80791	15.8146	5.03217	18.281
MSTRG.1821.2	27.69	-1.08674	0.352252	-3.08512	0.00203471	0.0230377	38.7199	27.2586	33.149	18.6492	75.3651	33.4309	16.1675	15.2653	5.71187	28.2997	23.7231	16.5399
MSTRG.8193.3	17.6529	1.02271	0.332065	3.07985	0.00207107	0.0233981	18.2211	15.9008	7.79977	13.0544	8.92482	6.2683	29.1014	18.788	31.4153	14.9822	23.0042	24.3746
MSTRG.5501.10	14.0656	1.19876	0.393316	3.04784	0.00230494	0.0251063	7.97175	6.81465	3.89989	11.1895	14.8747	6.2683	30.1793	11.7425	14.2797	21.641	12.9399	26.9862
MSTRG.10982.1	10.8129	-1.4776	0.48505	-3.04627	0.00231696	0.0251841	26.1929	6.81465	24.3743	3.72984	15.8663	18.8049	5.38916	2.3485	7.61583	4.16173	5.75105	8.70522
MSTRG.1483.1	21.1871	-1.03357	0.33947	-3.04467	0.00232939	0.025213	22.7764	31.8017	24.3743	35.4335	19.8329	35.5204	17.2453	21.1365	18.0876	16.6469	7.90769	3.48209
MSTRG.12779.18	20.0909	1.07161	0.351906	3.04517	0.0023255	0.025213	13.6659	9.0862	4.87486	20.5141	15.8663	13.5813	15.0896	23.485	44.743	29.1321	17.972	33.0798
MSTRG.14628.12	9.5085	-1.39818	0.461144	-3.03199	0.00242945	0.0260134	17.0823	21.5797	15.5995	12.122	7.93317	8.35773	10.7783	3.52275	3.80791	5.82642	5.75105	1.74104
MSTRG.2074.1	3.40235	3.17577	1.04963	3.02562	0.00248126	0.0264139	0	0	0	0	3.96659	0	4.31133	7.04551	5.71187	0.832345	5.03217	13.9284
MSTRG.654.1	5.38038	2.04591	0.676847	3.02271	0.00250519	0.0266138	2.27764	2.27155	0.974971	0.93246	1.98329	4.17887	6.46699	16.4395	2.85594	16.6469	4.31329	5.22313
MSTRG.23570.1	12.2539	-1.33925	0.443794	-3.01774	0.0025467	0.0269992	9.11057	13.6293	20.4744	18.6492	26.7745	16.7155	8.62265	4.69701	11.4237	8.32345	8.62658	0
MSTRG.1283.1	15.0558	-1.13733	0.377503	-3.01276	0.0025888	0.0273333	20.4988	13.6293	17.5495	32.6361	19.8329	19.8496	9.70048	10.5683	12.3757	1.66469	13.6587	8.70522
MSTRG.15855.1	3.24513	-2.54236	0.844442	-3.0107	0.00260647	0.0274176	5.69411	3.40732	3.89989	5.59476	5.94988	8.35773	1.07783	2.3485	0	0	0	2.61157
MSTRG.15084.1	3.94988	-2.86926	0.955153	-3.00398	0.00266477	0.0278688	6.83293	2.27155	6.8248	0	9.91647	15.6707	2.15566	0	2.85594	0	0	0.870522
MSTRG.19003.3	8.58775	-1.3441	0.448487	-2.99696	0.00272683	0.0282839	12.527	12.4935	12.6746	14.9194	11.8998	9.40245	3.23349	7.04551	1.90396	2.49704	5.75105	8.70522
MSTRG.16202.4	4.80919	-1.95549	0.654352	-2.98844	0.00280403	0.0290125	6.83293	11.3577	5.84983	4.6623	8.92482	8.35773	0	2.3485	4.75989	0	2.87553	1.74104
MSTRG.16668.1	5.02232	2.11758	0.711615	2.97573	0.00292289	0.0299422	1.13882	2.27155	1.94994	2.79738	1.98329	1.04472	10.7783	10.5683	0	14.1499	5.75105	7.8347
ENSBTAT00000079945	8.62432	-1.29337	0.435044	-2.97297	0.00294932	0.0301532	10.2494	11.3577	7.79977	14.9194	12.8914	15.6707	6.46699	8.21976	3.80791	4.16173	3.59441	4.35261
MSTRG.5360.1	11.133	1.34672	0.456098	2.9527	0.00315008	0.0317034	2.27764	7.95042	5.84983	4.6623	15.8663	1.04472	10.7783	15.2653	19.9916	14.9822	20.1287	14.7989
MSTRG.4311.1	6.58569	1.60793	0.545566	2.94728	0.00320585	0.0318917	4.55528	0	3.89989	1.86492	4.95823	4.17887	16.1675	4.69701	11.4237	7.49111	9.34546	10.4463
ENSBTAT00000082721	7.90472	1.55613	0.527955	2.94747	0.00320388	0.0318917	4.55528	0	1.94994	9.3246	5.94988	2.08943	12.934	7.04551	12.3757	14.9822	15.8154	7.8347
MSTRG.25091.1	6.3729	-2.17603	0.739964	-2.94073	0.00327444	0.0323869	12.527	10.222	31.1991	5.59476	2.97494	0	3.23349	2.3485	1.90396	0.832345	2.15664	3.48209
MSTRG.11407.3	3.92361	2.71616	0.927648	2.92801	0.00341141	0.033485	0	2.27155	3.89989	0	0	0	12.934	9.39401	0.951979	9.98814	5.03217	2.61157
MSTRG.12557.2	20.3877	-1.02211	0.349071	-2.92808	0.00341067	0.033485	46.6917	21.5797	32.1741	16.7843	33.716	13.5813	15.0896	9.39401	15.2317	13.3175	20.1287	6.96418
MSTRG.4329.1	3.33409	-2.6249	0.89855	-2.92126	0.00348622	0.033961	6.83293	0	5.84983	8.39214	6.94153	6.2683	2.15566	0	1.90396	1.66469	0	0
MSTRG.2357.1	5.24627	-1.71094	0.58649	-2.91725	0.00353138	0.0343362	6.83293	9.0862	11.6997	9.3246	5.94988	5.22358	3.23349	1.17425	3.80791	0.832345	1.43776	4.35261
MSTRG.23081.4	19.0296	1.1679	0.400656	2.91497	0.00355726	0.0344701	5.69411	21.5797	7.79977	4.6623	8.92482	21.939	21.5566	31.7048	32.3673	9.98814	27.3175	34.8209
MSTRG.14404.1	12.4301	-1.1925	0.411196	-2.90009	0.00373058	0.0358678	19.36	20.4439	13.6496	13.9869	22.8079	13.5813	2.15566	15.2653	3.80791	6.65876	12.221	5.22313
MSTRG.9078.3	9.75089	-1.39712	0.482503	-2.89557	0.00378467	0.0359858	10.2494	19.3082	23.3993	4.6623	13.8831	13.5813	4.31133	7.04551	3.80791	2.49704	10.7832	3.48209
MSTRG.8341.1	9.50286	-1.29567	0.451581	-2.86918	0.0041154	0.0381469	21.6376	11.3577	16.5745	11.1895	11.8998	8.35773	2.15566	9.39401	1.90396	5.82642	5.03217	8.70522
MSTRG.2139.5	15.2121	-1.23819	0.431877	-2.867	0.0041439	0.0383422	26.1929	11.3577	38.0239	13.9869	8.92482	29.2521	10.7783	12.9168	7.61583	14.9822	5.03217	3.48209
MSTRG.20548.3	4.02726	2.32499	0.811479	2.86513	0.0041684	0.0384955	1.13882	1.13577	0	4.6623	0	1.04472	4.31133	2.3485	7.61583	15.8146	5.03217	5.22313
ENSBTAT00000070133	11.6411	-1.40249	0.49124	-2.855	0.00430365	0.0394667	15.9435	10.222	11.6997	18.6492	26.7745	17.7602	2.15566	7.04551	12.3757	7.49111	0	9.57574
MSTRG.3811.1	5.19529	1.73621	0.611443	2.83952	0.0045181	0.0409964	2.27764	3.40732	0	5.59476	1.98329	1.04472	6.46699	9.39401	7.61583	7.49111	5.75105	11.3168
MSTRG.9720.1	8.57198	-1.30534	0.45994	-2.83806	0.00453886	0.0410405	15.9435	17.0366	10.7247	11.1895	10.9081	7.31301	2.15566	8.21976	5.71187	1.66469	5.03217	6.96418
MSTRG.16913.1	3.57706	2.80064	0.988075	2.83444	0.00459056	0.0412205	0	5.67887	0	0	0	0	3.23349	5.87126	3.80791	6.65876	2.87553	14.7989
MSTRG.1858.2	11.1914	1.40629	0.496375	2.83313	0.00460948	0.0413173	2.27764	2.27155	9.74971	11.1895	3.96659	7.31301	8.62265	4.69701	20.9435	19.1439	30.193	13.9284
MSTRG.22822.1	11.3498	-1.15359	0.40833	-2.82515	0.0047258	0.0419751	11.3882	11.3577	9.74971	19.5817	22.8079	18.8049	4.31133	8.21976	13.3277	5.82642	6.46993	4.35261
ENSBTAT00000081059	4.63156	1.94759	0.690771	2.81945	0.00481062	0.0425295	1.13882	2.27155	0.974971	2.79738	0.991647	3.13415	16.1675	7.04551	2.85594	7.49111	2.87553	7.8347
MSTRG.4147.1	8.64259	1.63681	0.583493	2.80519	0.00502872	0.0440802	2.27764	1.13577	3.89989	4.6623	9.91647	3.13415	16.1675	7.04551	23.7995	1.66469	18.6909	11.3168
MSTRG.11443.4	5.45712	-1.82361	0.654141	-2.7878	0.00530677	0.0460286	6.83293	12.4935	4.87486	4.6623	2.97494	18.8049	4.31133	4.69701	0.951979	0.832345	1.43776	2.61157
MSTRG.14768.1	12.7944	-1.25428	0.450842	-2.78209	0.00540107	0.0463989	21.6376	3.40732	13.6496	24.244	27.7661	16.7155	12.934	11.7425	2.85594	4.99407	5.75105	7.8347
MSTRG.15662.1	9.23009	1.47497	0.530769	2.77894	0.00545367	0.046618	7.97175	2.27155	0.974971	0.93246	11.8998	5.22358	14.0118	19.9623	9.51979	11.6528	7.18881	19.1515
MSTRG.22170.1	9.02096	-1.61186	0.579876	-2.77967	0.0054414	0.046618	17.0823	10.222	1.94994	28.9063	7.93317	15.6707	6.46699	3.52275	0	5.82642	7.18881	3.48209
MSTRG.3830.3	5.45355	-1.63889	0.591543	-2.77054	0.00559635	0.0477586	3.41646	9.0862	4.87486	10.2571	7.93317	13.5813	2.15566	5.87126	2.85594	1.66469	2.87553	0.870522
MSTRG.432.10	8.2747	1.3057	0.472763	2.76184	0.00574771	0.0487281	2.27764	3.40732	5.84983	7.45968	3.96659	5.22358	12.934	12.9168	19.0396	11.6528	9.34546	5.22313
MSTRG.14583.1	10.6725	-1.28364	0.465153	-2.75961	0.00578712	0.0489818	10.2494	6.81465	18.5245	16.7843	18.8413	19.8496	1.07783	7.04551	1.90396	11.6528	5.75105	9.57574
MSTRG.8002.11	8.69867	-1.52715	0.554271	-2.75523	0.00586502	0.0494789	13.6659	12.4935	4.87486	20.5141	5.94988	19.8496	0	7.04551	7.61583	1.66469	2.87553	7.8347
MSTRG.9538.1	16.4507	1.10476	0.401217	2.75352	0.00589581	0.0495767	4.55528	9.0862	19.4994	1.86492	9.91647	17.7602	17.2453	22.3108	18.0876	19.9763	22.2853	34.8209
MSTRG.11856.1	8.84037	-1.58801	0.577008	-2.75215	0.00592063	0.0497044	9.11057	10.222	19.4994	4.6623	16.858	19.8496	4.31133	3.52275	0	2.49704	12.9399	2.61157
