# Supplementary material for: Transcriptome sequencing analysis for the identification of stable lncRNAs associated with bovine Staphylococcus aureus mastitis
Source: J Anim Sci Biotechnol. 2021 Dec 13;12:120. doi: 10.1186/s40104-021-00639-2 (PMC8667444; doi:10.1186/s40104-021-00639-2)
Supplement: Supplementary file 4 — Additional file 4. Bovine QTL information [file 40104_2021_639_MOESM4_ESM.xlsx]

## Sheet: Individual
LncRNA	Chromosome	Start	End	Realted QTL
MSTRG.2381.3	11	68181264	68381268	Lactation persistency QTL
MSTRG.2381.3	11	68181264	68381268	Milk fat yield QTL
MSTRG.2381.3	11	68213840	68413844	Milk kappa-casein percentage QTL
MSTRG.2381.3	11	68222854	68422858	Milk kappa-casein percentage QTL
MSTRG.2381.3	11	68225564	68425568	Milk kappa-casein percentage QTL
MSTRG.2381.3	11	68229450	68429454	Milk kappa-casein percentage QTL
MSTRG.2381.3	11	68233903	68433907	Milk fat percentage QTL
MSTRG.2381.3	11	68245480	68445484	Milk fat percentage QTL
MSTRG.2381.3	11	68249215	68449219	Milk fat percentage QTL
MSTRG.2381.3	11	68259024	68459028	Milk fat percentage QTL
MSTRG.2381.3	11	68261569	68461573	Milk fat percentage QTL
MSTRG.2381.3	11	68265960	68465964	Milk fat percentage QTL
MSTRG.2381.3	11	68276242	68476246	Milk fat percentage QTL
MSTRG.2381.3	11	68280414	68480418	Body weight
MSTRG.2381.3	11	68280414	68480418	Body weight
MSTRG.2381.3	11	68280414	68480418	Body weight gain QTL
MSTRG.2381.3	11	68288429	68488433	Milk fat percentage QTL
MSTRG.2381.3	11	68292434	68492438	Milk fat percentage QTL
MSTRG.2381.3	11	68293551	68493555	Milk fat percentage QTL
MSTRG.2381.3	11	68297617	68497621	Milk fat percentage QTL
MSTRG.2381.3	11	68304724	68504728	Milk fat percentage QTL
MSTRG.2381.3	11	68309377	68509381	Milk fat percentage QTL
MSTRG.2381.3	11	68317205	68517209	Milk fat percentage QTL
MSTRG.2381.3	11	68322600	68522604	Milk fat percentage QTL
MSTRG.2381.3	11	68323344	68523348	Body weight
MSTRG.2381.3	11	68334065	68534069	Milk fat percentage QTL
MSTRG.2381.3	11	68343466	68543470	Milk fat percentage QTL
MSTRG.2381.3	11	68345479	68545483	Milk fat percentage QTL
MSTRG.2381.3	11	68351473	68551477	Milk fat percentage QTL
MSTRG.2381.3	11	68352294	68552298	Milk fat percentage QTL
MSTRG.2381.3	11	68353308	68553312	Milk fat percentage QTL
MSTRG.2381.3	11	68355222	68555226	Milk fat percentage QTL
MSTRG.2381.3	11	68358306	68558310	Milk fat percentage QTL
MSTRG.5930.2	16	73622685	73822689	Somatic cell score QTL
MSTRG.10529.1	21	8467714	8667718	Calving ease QTL
MSTRG.10529.1	21	8467714	8667718	Gestation length QTL
MSTRG.17746.1	5	100256683	100456687	Milk fat yield QTL
MSTRG.17746.1	5	100283161	100483165	Body weight
MSTRG.17746.1	5	100283161	100483165	Body weight gain QTL
MSTRG.17746.1	5	100283161	100483165	Dry matter intake QTL
MSTRG.17746.1	5	100283161	100483165	Milk fat percentage QTL
MSTRG.17746.1	5	100343783	100543787	Milk fat yield QTL
MSTRG.17746.1	5	100378699	100578703	Milk fat percentage QTL
MSTRG.17746.1	5	100378699	100578703	Milk fat yield QTL
MSTRG.14528.4	29	26344203	26544207	Milk protein yield QTL
MSTRG.14528.4	29	26344203	26544207	Milk yield QTL
MSTRG.14528.4	29	26344227	26544231	Milk protein yield QTL
MSTRG.14528.4	29	26344227	26544231	Milk yield QTL
MSTRG.14528.4	29	26344409	26544413	Milk fat percentage QTL
MSTRG.14528.4	29	26344409	26544413	Milk protein yield QTL
MSTRG.14528.4	29	26344409	26544413	Milk yield QTL
MSTRG.14528.4	29	26345234	26545238	Milk protein yield QTL
MSTRG.14528.4	29	26345234	26545238	Milk yield QTL
MSTRG.14528.4	29	26358331	26558335	Milk protein yield QTL
MSTRG.14528.4	29	26358331	26558335	Milk yield QTL
MSTRG.14528.4	29	26358393	26558397	Milk fat yield QTL
MSTRG.14528.4	29	26358455	26558459	Milk fat yield QTL
MSTRG.14528.4	29	26358455	26558459	Milk protein yield QTL
MSTRG.14528.4	29	26358552	26558556	Milk protein yield QTL
MSTRG.14528.4	29	26358552	26558556	Milk yield QTL
MSTRG.14528.4	29	26361096	26561100	Milk fat percentage QTL
MSTRG.14528.4	29	26361096	26561100	Milk protein yield QTL
MSTRG.14528.4	29	26361096	26561100	Milk yield QTL
MSTRG.14528.4	29	26361115	26561119	Milk fat percentage QTL
MSTRG.14528.4	29	26361115	26561119	Milk protein yield QTL
MSTRG.14528.4	29	26361115	26561119	Milk yield QTL
MSTRG.14528.4	29	26368272	26568276	Milk protein percentage QTL
MSTRG.14528.4	29	26368272	26568276	PTA type QTL
MSTRG.14528.4	29	26368272	26568276	Rump width QTL
MSTRG.14528.4	29	26368272	26568276	Somatic cell score QTL
MSTRG.14528.4	29	26368272	26568276	Stillbirth
MSTRG.14528.4	29	26368272	26568276	Udder attachment QTL
MSTRG.14528.4	29	26368272	26568276	Udder depth QTL
MSTRG.14528.4	29	26368272	26568276	Udder height QTL
MSTRG.14528.3	29	26344203	26544207	Milk protein yield QTL
MSTRG.14528.3	29	26344203	26544207	Milk yield QTL
MSTRG.14528.3	29	26344227	26544231	Milk protein yield QTL
MSTRG.14528.3	29	26344227	26544231	Milk yield QTL
MSTRG.14528.3	29	26344409	26544413	Milk fat percentage QTL
MSTRG.14528.3	29	26344409	26544413	Milk protein yield QTL
MSTRG.14528.3	29	26344409	26544413	Milk yield QTL
MSTRG.14528.3	29	26345234	26545238	Milk protein yield QTL
MSTRG.14528.3	29	26345234	26545238	Milk yield QTL
MSTRG.14528.3	29	26358331	26558335	Milk protein yield QTL
MSTRG.14528.3	29	26358331	26558335	Milk yield QTL
MSTRG.14528.3	29	26358393	26558397	Milk fat yield QTL
MSTRG.14528.3	29	26358455	26558459	Milk fat yield QTL
MSTRG.14528.3	29	26358455	26558459	Milk protein yield QTL
MSTRG.14528.3	29	26358552	26558556	Milk protein yield QTL
MSTRG.14528.3	29	26358552	26558556	Milk yield QTL
MSTRG.14528.3	29	26361096	26561100	Milk fat percentage QTL
MSTRG.14528.3	29	26361096	26561100	Milk protein yield QTL
MSTRG.14528.3	29	26361096	26561100	Milk yield QTL
MSTRG.14528.3	29	26361115	26561119	Milk fat percentage QTL
MSTRG.14528.3	29	26361115	26561119	Milk protein yield QTL
MSTRG.14528.3	29	26361115	26561119	Milk yield QTL
MSTRG.14528.3	29	26368272	26568276	Milk protein percentage QTL
MSTRG.14528.3	29	26368272	26568276	PTA type QTL
MSTRG.14528.3	29	26368272	26568276	Rump width QTL
MSTRG.14528.3	29	26368272	26568276	Somatic cell score QTL
MSTRG.14528.3	29	26368272	26568276	Stillbirth
MSTRG.14528.3	29	26368272	26568276	Udder attachment QTL
MSTRG.14528.3	29	26368272	26568276	Udder depth QTL
MSTRG.14528.3	29	26368272	26568276	Udder height QTL
MSTRG.6583.1	17	71309040	71509044	Non-return rate QTL
MSTRG.6583.1	17	71309040	71509044	Non-return rate QTL
MSTRG.6583.1	17	71309375	71509379	Non-return rate QTL
MSTRG.6583.1	17	71309375	71509379	Non-return rate QTL
MSTRG.6583.1	17	71311188	71511192	Non-return rate QTL
MSTRG.6583.1	17	71311188	71511192	Non-return rate QTL
MSTRG.6583.1	17	71313551	71513555	Non-return rate QTL
MSTRG.6583.1	17	71313551	71513555	Non-return rate QTL
MSTRG.6583.1	17	71314102	71514106	Non-return rate QTL
MSTRG.6583.1	17	71314102	71514106	Non-return rate QTL
MSTRG.6583.1	17	71314742	71514746	Non-return rate QTL
MSTRG.6583.1	17	71314742	71514746	Non-return rate QTL
MSTRG.6583.1	17	71316997	71517001	Non-return rate QTL
MSTRG.6583.1	17	71316997	71517001	Non-return rate QTL
MSTRG.6583.1	17	71321311	71521315	Non-return rate QTL
MSTRG.6583.1	17	71321311	71521315	Non-return rate QTL
MSTRG.6583.1	17	71325977	71525981	Non-return rate QTL
MSTRG.6583.1	17	71325977	71525981	Non-return rate QTL
MSTRG.6583.1	17	71326079	71526083	Non-return rate QTL
MSTRG.6583.1	17	71326079	71526083	Non-return rate QTL
MSTRG.6583.1	17	71331560	71531564	Non-return rate QTL
MSTRG.6583.1	17	71331560	71531564	Non-return rate QTL
MSTRG.6583.1	17	71335465	71535469	Non-return rate QTL
MSTRG.6583.1	17	71335465	71535469	Non-return rate QTL
MSTRG.6583.1	17	71335963	71535967	Non-return rate QTL
MSTRG.6583.1	17	71335963	71535967	Non-return rate QTL
MSTRG.6583.1	17	71337618	71537622	Non-return rate QTL
MSTRG.6583.1	17	71337618	71537622	Non-return rate QTL
MSTRG.6583.1	17	71337844	71537848	Non-return rate QTL
MSTRG.6583.1	17	71337844	71537848	Non-return rate QTL
MSTRG.6583.1	17	71338028	71538032	Non-return rate QTL
MSTRG.6583.1	17	71338028	71538032	Non-return rate QTL
MSTRG.6583.1	17	71338985	71538989	Non-return rate QTL
MSTRG.6583.1	17	71338985	71538989	Non-return rate QTL
MSTRG.6583.1	17	71341501	71541505	Non-return rate QTL
MSTRG.6583.1	17	71341501	71541505	Non-return rate QTL
MSTRG.6583.1	17	71343804	71543808	Non-return rate QTL
MSTRG.6583.1	17	71343804	71543808	Non-return rate QTL
MSTRG.6583.1	17	71345464	71545468	Non-return rate QTL
MSTRG.6583.1	17	71345464	71545468	Non-return rate QTL
MSTRG.6583.1	17	71347922	71547926	Non-return rate QTL
MSTRG.6583.1	17	71347922	71547926	Non-return rate QTL
MSTRG.6583.1	17	71349273	71549277	Non-return rate QTL
MSTRG.6583.1	17	71349273	71549277	Non-return rate QTL
MSTRG.6583.1	17	71351877	71551881	Non-return rate QTL
MSTRG.6583.1	17	71351877	71551881	Non-return rate QTL
MSTRG.6583.1	17	71352786	71552790	Non-return rate QTL
MSTRG.6583.1	17	71352786	71552790	Non-return rate QTL
MSTRG.6583.1	17	71352991	71552995	Non-return rate QTL
MSTRG.6583.1	17	71352991	71552995	Non-return rate QTL
MSTRG.6583.1	17	71353340	71553344	Non-return rate QTL
MSTRG.6583.1	17	71353340	71553344	Non-return rate QTL
MSTRG.6583.1	17	71354780	71554784	Non-return rate QTL
MSTRG.6583.1	17	71354780	71554784	Non-return rate QTL
MSTRG.6583.1	17	71360639	71560643	Non-return rate QTL
MSTRG.6583.1	17	71360639	71560643	Non-return rate QTL
MSTRG.6583.1	17	71366998	71567002	Non-return rate QTL
MSTRG.6583.1	17	71366998	71567002	Non-return rate QTL
MSTRG.6583.1	17	71370357	71570361	Non-return rate QTL
MSTRG.6583.1	17	71370357	71570361	Non-return rate QTL
MSTRG.6583.1	17	71371486	71571490	Non-return rate QTL
MSTRG.6583.1	17	71371486	71571490	Non-return rate QTL
MSTRG.6583.1	17	71373232	71573236	Non-return rate QTL
MSTRG.6583.1	17	71373232	71573236	Non-return rate QTL
MSTRG.6583.1	17	71374169	71574173	Non-return rate QTL
MSTRG.6583.1	17	71374169	71574173	Non-return rate QTL
MSTRG.6583.1	17	71384803	71584807	Milk monounsaturated fatty acid content QTL
MSTRG.6583.1	17	71384803	71584807	Milk oleic acid content QTL
MSTRG.6583.1	17	71384803	71584807	Milk saturated fatty acid content QTL
MSTRG.6583.1	17	71395104	71595108	Non-return rate QTL
MSTRG.6583.1	17	71395104	71595108	Non-return rate QTL
MSTRG.6583.1	17	71397420	71597424	Non-return rate QTL
MSTRG.6583.1	17	71397420	71597424	Non-return rate QTL
MSTRG.6583.1	17	71398381	71598385	Non-return rate QTL
MSTRG.6583.1	17	71398381	71598385	Non-return rate QTL
MSTRG.6583.1	17	71399530	71599534	Non-return rate QTL
MSTRG.6583.1	17	71399530	71599534	Non-return rate QTL
MSTRG.6583.1	17	71401416	71601420	Non-return rate QTL
MSTRG.6583.1	17	71401416	71601420	Non-return rate QTL
MSTRG.6583.1	17	71402032	71602036	Non-return rate QTL
MSTRG.6583.1	17	71402032	71602036	Non-return rate QTL
MSTRG.6583.1	17	71402682	71602686	Non-return rate QTL
MSTRG.6583.1	17	71402682	71602686	Non-return rate QTL
MSTRG.6583.1	17	71405927	71605931	Fertility index QTL
MSTRG.6583.1	17	71425006	71625010	Non-return rate QTL
MSTRG.6583.1	17	71425006	71625010	Non-return rate QTL
MSTRG.6583.1	17	71233329	71433333	Non-return rate QTL
MSTRG.6583.1	17	71233329	71433333	Non-return rate QTL
MSTRG.6583.1	17	71233849	71433853	Shear force QTL
MSTRG.6583.1	17	71251285	71451289	Non-return rate QTL
MSTRG.6583.1	17	71252104	71452108	Non-return rate QTL
MSTRG.6583.1	17	71252104	71452108	Non-return rate QTL
MSTRG.6583.1	17	71254153	71454157	Non-return rate QTL
MSTRG.6583.1	17	71254153	71454157	Non-return rate QTL
MSTRG.6583.1	17	71254693	71454697	Non-return rate QTL
MSTRG.6583.1	17	71254693	71454697	Non-return rate QTL
MSTRG.6583.1	17	71261571	71461575	Non-return rate QTL
MSTRG.6583.1	17	71261571	71461575	Non-return rate QTL
MSTRG.6583.1	17	71262045	71462049	Non-return rate QTL
MSTRG.6583.1	17	71262045	71462049	Non-return rate QTL
MSTRG.6583.1	17	71263140	71463144	Non-return rate QTL
MSTRG.6583.1	17	71263140	71463144	Non-return rate QTL
MSTRG.6583.1	17	71264376	71464380	Non-return rate QTL
MSTRG.6583.1	17	71264376	71464380	Non-return rate QTL
MSTRG.6583.1	17	71265003	71465007	Non-return rate QTL
MSTRG.6583.1	17	71265003	71465007	Non-return rate QTL
MSTRG.6583.1	17	71265187	71465191	Non-return rate QTL
MSTRG.6583.1	17	71265187	71465191	Non-return rate QTL
MSTRG.6583.1	17	71266987	71466991	Non-return rate QTL
MSTRG.6583.1	17	71266987	71466991	Non-return rate QTL
MSTRG.6583.1	17	71267028	71467032	Non-return rate QTL
MSTRG.6583.1	17	71267028	71467032	Non-return rate QTL
MSTRG.6583.1	17	71274140	71474144	Non-return rate QTL
MSTRG.6583.1	17	71274140	71474144	Non-return rate QTL
MSTRG.6583.1	17	71277063	71477067	Non-return rate QTL
MSTRG.6583.1	17	71277063	71477067	Non-return rate QTL
MSTRG.6583.1	17	71277497	71477501	Non-return rate QTL
MSTRG.6583.1	17	71277497	71477501	Non-return rate QTL
MSTRG.6583.1	17	71278104	71478108	Non-return rate QTL
MSTRG.6583.1	17	71278104	71478108	Non-return rate QTL
MSTRG.6583.1	17	71280390	71480394	Non-return rate QTL
MSTRG.6583.1	17	71280390	71480394	Non-return rate QTL
MSTRG.6583.1	17	71280501	71480505	Non-return rate QTL
MSTRG.6583.1	17	71280501	71480505	Non-return rate QTL
MSTRG.6583.1	17	71281275	71481279	Non-return rate QTL
MSTRG.6583.1	17	71281275	71481279	Non-return rate QTL
MSTRG.6583.1	17	71284421	71484425	Non-return rate QTL
MSTRG.6583.1	17	71284421	71484425	Non-return rate QTL
MSTRG.6583.1	17	71287296	71487300	Non-return rate QTL
MSTRG.6583.1	17	71287890	71487894	Non-return rate QTL
MSTRG.6583.1	17	71287890	71487894	Non-return rate QTL
MSTRG.6583.1	17	71287926	71487930	Non-return rate QTL
MSTRG.6583.1	17	71288006	71488010	Non-return rate QTL
MSTRG.6583.1	17	71288006	71488010	Non-return rate QTL
MSTRG.6583.1	17	71288401	71488405	Non-return rate QTL
MSTRG.6583.1	17	71288682	71488686	Non-return rate QTL
MSTRG.6583.1	17	71288682	71488686	Non-return rate QTL
MSTRG.6583.1	17	71288778	71488782	Non-return rate QTL
MSTRG.6583.1	17	71288778	71488782	Non-return rate QTL
MSTRG.6583.1	17	71291148	71491152	Non-return rate QTL
MSTRG.6583.1	17	71291167	71491171	Non-return rate QTL
MSTRG.6583.1	17	71291172	71491176	Non-return rate QTL
MSTRG.6583.1	17	71291172	71491176	Non-return rate QTL
MSTRG.6583.1	17	71291984	71491988	Non-return rate QTL
MSTRG.6583.1	17	71292030	71492034	Non-return rate QTL
MSTRG.6583.1	17	71292253	71492257	Non-return rate QTL
MSTRG.6583.1	17	71292253	71492257	Non-return rate QTL
MSTRG.6583.1	17	71293893	71493897	Non-return rate QTL
MSTRG.6583.1	17	71293893	71493897	Non-return rate QTL
MSTRG.6583.1	17	71294421	71494425	Non-return rate QTL
MSTRG.6583.1	17	71294421	71494425	Non-return rate QTL
MSTRG.6583.1	17	71294431	71494435	Non-return rate QTL
MSTRG.6583.1	17	71294431	71494435	Non-return rate QTL
MSTRG.6583.1	17	71295614	71495618	Non-return rate QTL
MSTRG.6583.1	17	71295614	71495618	Non-return rate QTL
MSTRG.6583.1	17	71297233	71497237	Non-return rate QTL
MSTRG.6583.1	17	71297977	71497981	Non-return rate QTL
MSTRG.6583.1	17	71297977	71497981	Non-return rate QTL
MSTRG.6583.1	17	71298365	71498369	Non-return rate QTL
MSTRG.6583.1	17	71298365	71498369	Non-return rate QTL
MSTRG.6583.1	17	71298413	71498417	Non-return rate QTL
MSTRG.6583.1	17	71298413	71498417	Non-return rate QTL
MSTRG.6583.1	17	71298923	71498927	Non-return rate QTL
MSTRG.6583.1	17	71298923	71498927	Non-return rate QTL
MSTRG.6583.1	17	71299301	71499305	Non-return rate QTL
MSTRG.6583.1	17	71299301	71499305	Non-return rate QTL
MSTRG.4082.1	13	77310596	77510600	Somatic cell score QTL
MSTRG.4082.1	13	77317391	77517395	Somatic cell score QTL
MSTRG.4082.1	13	77334586	77534590	Somatic cell score QTL
MSTRG.12794.2	25	2118697	2318701	Milk fat yield QTL
MSTRG.12794.2	25	2132074	2332078	Milk fat yield QTL
MSTRG.12794.2	25	1948992	2148996	Milk fat yield QTL
MSTRG.12794.2	25	1950195	2150199	Milk fat yield QTL
MSTRG.12794.2	25	1957105	2157109	Milk fat yield QTL
MSTRG.12794.2	25	1957925	2157929	Milk fat yield QTL
MSTRG.12794.2	25	1961078	2161082	Milk fat yield QTL
MSTRG.12794.2	25	1971356	2171360	Milk fat yield QTL
MSTRG.12794.2	25	1973296	2173300	Milk fat yield QTL
MSTRG.12794.2	25	1979710	2179714	Milk fat yield QTL
MSTRG.12794.2	25	1979774	2179778	Milk fat yield QTL
MSTRG.12794.2	25	1993249	2193253	Milk fat yield QTL
MSTRG.12794.2	25	1997258	2197262	Milk fat yield QTL
MSTRG.12794.2	25	1998369	2198373	Milk fat yield QTL
MSTRG.12794.2	25	2004861	2204865	Milk fat yield QTL
MSTRG.12794.2	25	2005294	2205298	Milk fat yield QTL
MSTRG.12794.2	25	2005613	2205617	Milk fat yield QTL
MSTRG.12794.2	25	2005627	2205631	Milk fat yield QTL
MSTRG.12794.2	25	2008855	2208859	Milk fat yield QTL
MSTRG.12794.2	25	2015916	2215920	Milk fat yield QTL
MSTRG.12794.2	25	2023427	2223431	Milk fat yield QTL
MSTRG.12794.2	25	2024839	2224843	Milk fat yield QTL
MSTRG.12794.2	25	2030198	2230202	Milk fat yield QTL
MSTRG.12794.2	25	2052733	2252737	Milk fat yield QTL
MSTRG.12794.2	25	2052733	2252737	Milk protein yield QTL
MSTRG.12794.2	25	2052899	2252903	Milk fat yield QTL
MSTRG.12794.2	25	2053954	2253958	Milk fat yield QTL
MSTRG.12794.2	25	2066020	2266024	Milk fat yield QTL
MSTRG.12794.2	25	2077342	2277346	Milk fat yield QTL
MSTRG.12794.2	25	2079157	2279161	Milk fat yield QTL
MSTRG.12794.2	25	2079577	2279581	Body weight gain QTL
MSTRG.12794.2	25	2084637	2284641	Milk fat yield QTL
MSTRG.12794.2	25	2084669	2284673	Milk fat yield QTL
MSTRG.7765.1	18	62404358	62604362	Length of productive life QTL
MSTRG.7765.1	18	62407535	62607539	Length of productive life QTL
MSTRG.7765.1	18	62408887	62608891	Length of productive life QTL
MSTRG.7765.1	18	62410054	62610058	Length of productive life QTL
MSTRG.7765.1	18	62413014	62613018	Length of productive life QTL
MSTRG.7765.1	18	62414551	62614555	Length of productive life QTL
MSTRG.7765.1	18	62415499	62615503	Length of productive life QTL
MSTRG.7765.1	18	62416258	62616262	Length of productive life QTL
MSTRG.7765.1	18	62425013	62625017	Conception rate QTL
MSTRG.7765.1	18	62425013	62625017	First service conception QTL
MSTRG.7765.1	18	62430203	62630207	Length of productive life QTL
MSTRG.7765.1	18	62431694	62631698	Length of productive life QTL
MSTRG.7765.1	18	62431694	62631698	Length of productive life QTL
MSTRG.7765.1	18	62431694	62631698	Stillbirth QTL
MSTRG.7765.1	18	62432646	62632650	Length of productive life QTL
MSTRG.7765.1	18	62434614	62634618	Length of productive life QTL
MSTRG.7765.1	18	62436746	62636750	Length of productive life QTL
MSTRG.7765.1	18	62436746	62636750	Length of productive life QTL
MSTRG.7765.1	18	62436746	62636750	Stillbirth QTL
MSTRG.7765.1	18	62444019	62644023	Length of productive life QTL
MSTRG.7765.1	18	62444775	62644779	Length of productive life QTL
MSTRG.7765.1	18	62447161	62647165	Length of productive life QTL
MSTRG.17684.1	5	95455416	95655420	Milk fat percentage QTL
MSTRG.17684.1	5	95455420	95655424	Milk fat percentage QTL
MSTRG.17684.1	5	95455425	95655429	Milk fat percentage QTL
MSTRG.17684.1	5	95463548	95663552	Milk fat percentage QTL
MSTRG.17684.1	5	95483571	95683575	Milk fat percentage QTL
MSTRG.17684.1	5	95487973	95687977	Milk fat percentage QTL
MSTRG.17684.1	5	95528349	95728353	Milk fat percentage QTL
MSTRG.17684.1	5	95401882	95601886	Milk fat percentage QTL
MSTRG.17684.1	5	95419827	95619831	Milk fat percentage QTL
MSTRG.8165.1	19	20816589	21016593	Milking speed QTL
MSTRG.8165.1	19	20831217	21031221	Somatic cell score QTL
MSTRG.4713.2	15	20113505	20313509	Milk trans-vaccenic acid content QTL
MSTRG.2953.1	12	16160045	16360049	Inseminations per conception QTL
MSTRG.7790.1	18	62729946	62929950	Intramuscular fat QTL
MSTRG.7790.1	18	62768072	62968076	Calving ease QTL
MSTRG.7790.1	18	62768072	62968076	Stillbirth QTL
MSTRG.7790.1	18	62778856	62978860	Calving interval QTL
MSTRG.7790.1	18	62786292	62986296	Calving interval QTL
MSTRG.7790.1	18	62790743	62990747	Interval to first estrus after calving QTL
MSTRG.7790.1	18	62802669	63002673	Length of productive life QTL
MSTRG.7790.1	18	62802669	63002673	Milk C14 index QTL
MSTRG.7790.1	18	62804030	63004034	Milk C14 index QTL
MSTRG.7790.1	18	62826879	63026883	Calving interval QTL
MSTRG.2820.1	11	105347010	105547014	Milk beta-lactoglobulin percentage QTL
MSTRG.2820.1	11	105373413	105573417	Milk beta-lactoglobulin percentage QTL
MSTRG.2820.1	11	105373413	105573417	Milk beta-lactoglobulin percentage QTL
MSTRG.2820.1	11	105375177	105575181	Milk beta-lactoglobulin percentage QTL
MSTRG.2820.1	11	105376211	105576215	Milk beta-lactoglobulin percentage QTL
MSTRG.2820.1	11	105376964	105576968	Milk beta-lactoglobulin percentage QTL
MSTRG.2820.1	11	105376964	105576968	Milk beta-lactoglobulin percentage QTL
MSTRG.2820.1	11	105393963	105593967	Milk beta-lactoglobulin percentage QTL
MSTRG.2820.1	11	105398932	105598936	Milk beta-lactoglobulin percentage QTL
MSTRG.2820.1	11	105415578	105615582	Milk glycosylated kappa-casein percentage QTL
MSTRG.2820.1	11	105424394	105624398	Milk butyric acid content QTL
MSTRG.2820.1	11	105432095	105632099	Cheese protein recovery QTL
MSTRG.2820.1	11	105452953	105652957	Milk beta-lactoglobulin percentage QTL
MSTRG.6480.1	17	68157583	68357587	Non-return rate QTL
MSTRG.6480.1	17	68161701	68361705	Non-return rate QTL
MSTRG.6480.1	17	68162374	68362378	Non-return rate QTL
MSTRG.6480.1	17	68162385	68362389	Interval from first to last insemination QTL
MSTRG.6480.1	17	68162385	68362389	Non-return rate QTL
MSTRG.6480.1	17	68162588	68362592	Non-return rate QTL
MSTRG.6480.1	17	68163882	68363886	Interval from first to last insemination QTL
MSTRG.6480.1	17	68163882	68363886	Non-return rate QTL
MSTRG.6480.1	17	68164641	68364645	Non-return rate QTL
MSTRG.6480.1	17	68170597	68370601	Non-return rate QTL
MSTRG.6480.1	17	68174002	68374006	Non-return rate QTL
MSTRG.6480.1	17	68175285	68375289	Non-return rate QTL
MSTRG.6480.1	17	68175628	68375632	Non-return rate QTL
MSTRG.6480.1	17	68175848	68375852	Non-return rate QTL
MSTRG.6480.1	17	68176815	68376819	Non-return rate QTL
MSTRG.6480.1	17	68181913	68381917	Non-return rate QTL
MSTRG.6480.1	17	68182781	68382785	Non-return rate QTL
MSTRG.6480.1	17	68183592	68383596	Non-return rate QTL
MSTRG.6480.1	17	68184003	68384007	Non-return rate QTL
MSTRG.6480.1	17	68188341	68388345	Interval from first to last insemination QTL
MSTRG.6480.1	17	68188341	68388345	Non-return rate QTL
MSTRG.6480.1	17	68193010	68393014	Non-return rate QTL
MSTRG.6480.1	17	68194945	68394949	Non-return rate QTL
MSTRG.6480.1	17	68197676	68397680	Non-return rate QTL
MSTRG.6480.1	17	68199804	68399808	Non-return rate QTL
MSTRG.6480.1	17	68207208	68407212	Non-return rate QTL
MSTRG.6480.1	17	68208295	68408299	Non-return rate QTL
MSTRG.6480.1	17	68011550	68211554	Metabolic body weight QTL
MSTRG.6480.1	17	68024408	68224412	Metabolic body weight QTL
MSTRG.6480.1	17	68029095	68229099	Metabolic body weight QTL
MSTRG.6480.1	17	68036897	68236901	Metabolic body weight QTL
MSTRG.6480.1	17	68038317	68238321	Metabolic body weight QTL
MSTRG.6480.1	17	68039048	68239052	Metabolic body weight QTL
MSTRG.6480.1	17	68045305	68245309	Metabolic body weight QTL
MSTRG.6480.1	17	68051562	68251566	Metabolic body weight QTL
MSTRG.6480.1	17	68054033	68254037	Metabolic body weight QTL
MSTRG.6480.1	17	68059928	68259932	Metabolic body weight QTL
MSTRG.6480.1	17	68060627	68260631	Metabolic body weight QTL
MSTRG.6480.1	17	68069862	68269866	Metabolic body weight QTL
MSTRG.6480.1	17	68076894	68276898	Metabolic body weight QTL
MSTRG.6480.1	17	68080829	68280833	Metabolic body weight QTL
MSTRG.6480.1	17	68086036	68286040	Metabolic body weight QTL
MSTRG.6480.1	17	68096882	68296886	Metabolic body weight QTL
MSTRG.6480.1	17	68098846	68298850	Metabolic body weight QTL
MSTRG.6480.1	17	68116565	68316569	Non-return rate QTL
MSTRG.6480.1	17	68117019	68317023	Non-return rate QTL
MSTRG.6480.1	17	68117274	68317278	Non-return rate QTL
MSTRG.6480.1	17	68117320	68317324	Non-return rate QTL
MSTRG.6480.1	17	68117376	68317380	Non-return rate QTL
MSTRG.6480.1	17	68117740	68317744	Non-return rate QTL
MSTRG.6480.1	17	68118350	68318354	Non-return rate QTL
MSTRG.6480.1	17	68118416	68318420	Non-return rate QTL
MSTRG.6480.1	17	68118464	68318468	Non-return rate QTL
MSTRG.6480.1	17	68118646	68318650	Non-return rate QTL
MSTRG.6480.1	17	68123085	68323089	Non-return rate QTL
MSTRG.6480.1	17	68124109	68324113	Non-return rate QTL
MSTRG.6480.1	17	68124429	68324433	Non-return rate QTL
MSTRG.6480.1	17	68125380	68325384	Non-return rate QTL
MSTRG.6480.1	17	68125980	68325984	Non-return rate QTL
MSTRG.6480.1	17	68128225	68328229	Non-return rate QTL
MSTRG.6480.1	17	68128904	68328908	Non-return rate QTL
MSTRG.6480.1	17	68129975	68329979	Non-return rate QTL
MSTRG.6480.1	17	68131835	68331839	Non-return rate QTL
MSTRG.6480.1	17	68132586	68332590	Non-return rate QTL
MSTRG.6480.1	17	68135561	68335565	Non-return rate QTL
MSTRG.6480.1	17	68138740	68338744	Non-return rate QTL
MSTRG.6480.1	17	68140605	68340609	Non-return rate QTL
MSTRG.6480.1	17	68143861	68343865	Non-return rate QTL
MSTRG.6480.1	17	68144669	68344673	Non-return rate QTL
MSTRG.6480.1	17	68144870	68344874	Non-return rate QTL
MSTRG.6480.1	17	68146934	68346938	Non-return rate QTL
MSTRG.6480.1	17	68149045	68349049	Non-return rate QTL
MSTRG.847.3	1	151251234	151451238	Milk protein yield QTL
MSTRG.13976.1	27	24977800	25177804	Milk tridecylic acid content QTL
MSTRG.13976.1	27	24997720	25197724	Body weight
MSTRG.7504.1	18	55255729	55455733	Calving ease QTL
MSTRG.7504.1	18	55255729	55455733	Stillbirth QTL
MSTRG.7504.1	18	55264486	55464490	Length of productive life QTL
MSTRG.7504.1	18	55264486	55464490	Length of productive life QTL
MSTRG.7504.1	18	55265711	55465715	Length of productive life QTL
MSTRG.7504.1	18	55265711	55465715	Length of productive life QTL
MSTRG.7504.1	18	55268364	55468368	Length of productive life QTL
MSTRG.7504.1	18	55272328	55472332	Length of productive life QTL
MSTRG.7504.1	18	55275049	55475053	Length of productive life QTL
MSTRG.7504.1	18	55277892	55477896	Length of productive life QTL
MSTRG.7504.1	18	55280074	55480078	Calving to conception interval QTL
MSTRG.7504.1	18	55280074	55480078	Conception rate QTL
MSTRG.7504.1	18	55280074	55480078	Conception rate QTL
MSTRG.7504.1	18	55280074	55480078	Daughter pregnancy rate QTL
MSTRG.7504.1	18	55280074	55480078	Daughter pregnancy rate QTL
MSTRG.7504.1	18	55280074	55480078	Inseminations per conception QTL
MSTRG.7504.1	18	55280074	55480078	Length of productive life QTL
MSTRG.7504.1	18	55280074	55480078	Milk protein percentage QTL
MSTRG.7504.1	18	55280074	55480078	Net merit QTL
MSTRG.167.1	1	52591202	52791206	Milk riboflavin content QTL
MSTRG.167.1	1	52592975	52792979	Subcutaneous fat QTL
MSTRG.167.1	1	52613257	52813261	Milk glycosylated kappa-casein percentage QTL
MSTRG.167.1	1	52616619	52816623	Milk glycosylated kappa-casein percentage QTL
MSTRG.2331.1	11	62510530	62710534	Body weight
MSTRG.2331.1	11	62510530	62710534	Body weight gain QTL
MSTRG.2331.1	11	62510530	62710534	Body weight gain QTL
MSTRG.2331.1	11	62539183	62739187	Body weight gain QTL
MSTRG.2331.1	11	62539183	62739187	Body weight gain QTL
MSTRG.2331.1	11	62603389	62803393	Body weight gain QTL
MSTRG.2331.1	11	62603389	62803393	Body weight gain QTL
MSTRG.14527.3	29	26344203	26544207	Milk protein yield QTL
MSTRG.14527.3	29	26344203	26544207	Milk yield QTL
MSTRG.14527.3	29	26344227	26544231	Milk protein yield QTL
MSTRG.14527.3	29	26344227	26544231	Milk yield QTL
MSTRG.14527.3	29	26344409	26544413	Milk fat percentage QTL
MSTRG.14527.3	29	26344409	26544413	Milk protein yield QTL
MSTRG.14527.3	29	26344409	26544413	Milk yield QTL
MSTRG.14527.3	29	26345234	26545238	Milk protein yield QTL
MSTRG.14527.3	29	26345234	26545238	Milk yield QTL
MSTRG.14527.3	29	26358331	26558335	Milk protein yield QTL
MSTRG.14527.3	29	26358331	26558335	Milk yield QTL
MSTRG.14527.3	29	26358393	26558397	Milk fat yield QTL
MSTRG.14527.3	29	26358455	26558459	Milk fat yield QTL
MSTRG.14527.3	29	26358455	26558459	Milk protein yield QTL
MSTRG.14527.3	29	26358552	26558556	Milk protein yield QTL
MSTRG.14527.3	29	26358552	26558556	Milk yield QTL
MSTRG.14527.3	29	26361096	26561100	Milk fat percentage QTL
MSTRG.14527.3	29	26361096	26561100	Milk protein yield QTL
MSTRG.14527.3	29	26361096	26561100	Milk yield QTL
MSTRG.14527.3	29	26361115	26561119	Milk fat percentage QTL
MSTRG.14527.3	29	26361115	26561119	Milk protein yield QTL
MSTRG.14527.3	29	26361115	26561119	Milk yield QTL
MSTRG.14527.3	29	26368272	26568276	Milk protein percentage QTL
MSTRG.14527.3	29	26368272	26568276	PTA type QTL
MSTRG.14527.3	29	26368272	26568276	Rump width QTL
MSTRG.14527.3	29	26368272	26568276	Somatic cell score QTL
MSTRG.14527.3	29	26368272	26568276	Stillbirth
MSTRG.14527.3	29	26368272	26568276	Udder attachment QTL
MSTRG.14527.3	29	26368272	26568276	Udder depth QTL
MSTRG.14527.3	29	26368272	26568276	Udder height QTL
MSTRG.4821.2	15	29833277	30033281	Lean meat yield QTL
MSTRG.4821.2	15	29836507	30036511	Maturity rate QTL
MSTRG.4821.2	15	29845551	30045555	Bovine respiratory disease susceptibility QTL
MSTRG.4821.2	15	29856310	30056314	Lean meat yield QTL
MSTRG.4821.2	15	29886117	30086121	Somatic cell score QTL
MSTRG.4821.2	15	29944993	30144997	Shear force QTL
MSTRG.12909.1	25	10143537	10343541	Duration of activity during novel object test QTL
MSTRG.12909.1	25	10229205	10429209	Milk glycosylated kappa-casein percentage QTL
MSTRG.1603.1	10	73438876	73638880	Lean meat yield QTL
MSTRG.1603.1	10	73438876	73638880	Milking speed QTL
MSTRG.1603.1	10	73469029	73669033	Calving ease QTL
MSTRG.1603.1	10	73495862	73695866	Milking speed QTL
MSTRG.1603.1	10	73524841	73724845	Lean meat yield QTL
MSTRG.1603.1	10	73524841	73724845	Milking speed QTL
MSTRG.1603.1	10	73561030	73761034	Milking speed QTL
MSTRG.1603.1	10	73620702	73820706	Rump angle QTL
MSTRG.18470.1	6	85425009	85625013	Milk alpha-S2-casein percentage QTL
MSTRG.18470.1	6	85425009	85625013	Milk phosphorylated alpha-S2-casein percentage QTL
MSTRG.18470.1	6	85425009	85625013	Milk protein yield QTL
MSTRG.18470.1	6	85428973	85628977	Milk glycosylated kappa-casein percentage QTL
MSTRG.18470.1	6	85428973	85628977	Milk kappa-casein percentage QTL
MSTRG.18470.1	6	85428973	85628977	Milk unglycosylated kappa-casein percentage QTL
MSTRG.18470.1	6	85429741	85629745	Milk beta-casein content QTL
MSTRG.18470.1	6	85432197	85632201	Milk glycosylated kappa-casein percentage QTL
MSTRG.18470.1	6	85432197	85632201	Milk kappa-casein percentage QTL
MSTRG.18470.1	6	85432197	85632201	Milk unglycosylated kappa-casein percentage QTL
MSTRG.18470.1	6	85433437	85633441	Milk protein yield QTL
MSTRG.18470.1	6	85434745	85634749	Milk alpha-S2-casein percentage QTL
MSTRG.18470.1	6	85434745	85634749	Milk beta-casein content QTL
MSTRG.18470.1	6	85434745	85634749	Milk phosphorylated alpha-S2-casein percentage QTL
MSTRG.18470.1	6	85434745	85634749	Milk protein content QTL
MSTRG.18470.1	6	85434745	85634749	Milk protein yield QTL
MSTRG.18470.1	6	85436860	85636864	Milk glycosylated kappa-casein percentage QTL
MSTRG.18470.1	6	85436860	85636864	Milk kappa-casein percentage QTL
MSTRG.18470.1	6	85436860	85636864	Milk unglycosylated kappa-casein percentage QTL
MSTRG.18470.1	6	85438686	85638690	Milk alpha-S2-casein percentage QTL
MSTRG.18470.1	6	85438686	85638690	Milk phosphorylated alpha-S2-casein percentage QTL
MSTRG.18470.1	6	85438686	85638690	Milk protein yield QTL
MSTRG.18470.1	6	85439634	85639638	Milk alpha-S2-casein percentage QTL
MSTRG.18470.1	6	85439634	85639638	Milk phosphorylated alpha-S2-casein percentage QTL
MSTRG.18470.1	6	85439634	85639638	Milk protein yield QTL
MSTRG.18470.1	6	85443622	85643626	Milk alpha-S2-casein percentage QTL
MSTRG.18470.1	6	85443622	85643626	Milk beta-casein content QTL
MSTRG.18470.1	6	85443622	85643626	Milk phosphorylated alpha-S2-casein percentage QTL
MSTRG.18470.1	6	85443622	85643626	Milk protein content QTL
MSTRG.18470.1	6	85443622	85643626	Milk protein yield QTL
MSTRG.18470.1	6	85447687	85647691	Milk beta-casein content QTL
MSTRG.18470.1	6	85447687	85647691	Milk protein content QTL
MSTRG.18470.1	6	85448795	85648799	Body weight
MSTRG.18470.1	6	85448795	85648799	Body weight
MSTRG.18470.1	6	85448795	85648799	Cheese fat recovery QTL
MSTRG.18470.1	6	85448795	85648799	Milk alpha-S2-casein percentage QTL
MSTRG.18470.1	6	85448795	85648799	Milk phosphorylated alpha-S2-casein percentage QTL
MSTRG.18470.1	6	85448795	85648799	Milk protein yield QTL
MSTRG.18470.1	6	85448795	85648799	Milk protein yield QTL
MSTRG.18470.1	6	85448795	85648799	Tick resistance QTL
MSTRG.18470.1	6	85453922	85653926	Milk glycosylated kappa-casein percentage QTL
MSTRG.18470.1	6	85453922	85653926	Milk kappa-casein percentage QTL
MSTRG.18470.1	6	85453922	85653926	Milk unglycosylated kappa-casein percentage QTL
MSTRG.18470.1	6	85459365	85659369	Milk alpha-S2-casein percentage QTL
MSTRG.18470.1	6	85459365	85659369	Milk phosphorylated alpha-S2-casein percentage QTL
MSTRG.18470.1	6	85459365	85659369	Milk protein yield QTL
MSTRG.18470.1	6	85460768	85660772	Milk alpha-S2-casein percentage QTL
MSTRG.18470.1	6	85460768	85660772	Milk phosphorylated alpha-S2-casein percentage QTL
MSTRG.18470.1	6	85460768	85660772	Milk protein yield QTL
MSTRG.18470.1	6	85463781	85663785	Milk alpha-S2-casein percentage QTL
MSTRG.18470.1	6	85463781	85663785	Milk phosphorylated alpha-S2-casein percentage QTL
MSTRG.18470.1	6	85463781	85663785	Milk protein yield QTL
MSTRG.18470.1	6	85464405	85664409	Milk protein percentage QTL
MSTRG.18470.1	6	85464405	85664409	Milk protein percentage QTL
MSTRG.18470.1	6	85464405	85664409	Milk protein yield QTL
MSTRG.18470.1	6	85474394	85674398	Age at puberty QTL
MSTRG.18470.1	6	85478799	85678803	Milk alpha-S2-casein percentage QTL
MSTRG.18470.1	6	85478799	85678803	Milk kappa-casein percentage QTL
MSTRG.18470.1	6	85478799	85678803	Milk phosphorylated alpha-S2-casein percentage QTL
MSTRG.18470.1	6	85478799	85678803	Milk unglycosylated kappa-casein percentage QTL
MSTRG.18470.1	6	85485097	85685101	Milk glycosylated kappa-casein percentage QTL
MSTRG.18470.1	6	85485097	85685101	Milk kappa-casein percentage QTL
MSTRG.18470.1	6	85485097	85685101	Milk unglycosylated kappa-casein percentage QTL
MSTRG.18470.1	6	85487119	85687123	Milk kappa-casein percentage QTL
MSTRG.18470.1	6	85488123	85688127	Milk kappa-casein percentage QTL
MSTRG.18470.1	6	85490556	85690560	Milk kappa-casein percentage QTL
MSTRG.18470.1	6	85491461	85691465	Milk kappa-casein percentage QTL
MSTRG.18470.1	6	85492481	85692485	Milk kappa-casein percentage QTL
MSTRG.18470.1	6	85495152	85695156	Curd firmness QTL
MSTRG.18470.1	6	85495152	85695156	Curd firmness QTL
MSTRG.18470.1	6	85495152	85695156	Curd firmness QTL
MSTRG.18470.1	6	85495152	85695156	Milk kappa-casein percentage QTL
MSTRG.18470.1	6	85496773	85696777	Milk kappa-casein percentage QTL
MSTRG.18470.1	6	85497910	85697914	Milk kappa-casein percentage QTL
MSTRG.18470.1	6	85498499	85698503	Milk glycosylated kappa-casein percentage QTL
MSTRG.18470.1	6	85498499	85698503	Milk kappa-casein percentage QTL
MSTRG.18470.1	6	85498499	85698503	Milk unglycosylated kappa-casein percentage QTL
MSTRG.18470.1	6	85506268	85706272	Milk glycosylated kappa-casein percentage QTL
MSTRG.18470.1	6	85506268	85706272	Milk kappa-casein percentage QTL
MSTRG.18470.1	6	85506268	85706272	Milk protein percentage QTL
MSTRG.18470.1	6	85506268	85706272	Milk unglycosylated kappa-casein percentage QTL
MSTRG.18470.1	6	85511089	85711093	Milk glycosylated kappa-casein percentage QTL
MSTRG.18470.1	6	85511089	85711093	Milk kappa-casein percentage QTL
MSTRG.18470.1	6	85511089	85711093	Milk protein percentage QTL
MSTRG.18470.1	6	85511089	85711093	Milk unglycosylated kappa-casein percentage QTL
MSTRG.18470.1	6	85517844	85717848	Milk glycosylated kappa-casein percentage QTL
MSTRG.18470.1	6	85517844	85717848	Milk kappa-casein percentage QTL
MSTRG.18470.1	6	85517844	85717848	Milk protein percentage QTL
MSTRG.18470.1	6	85517844	85717848	Milk unglycosylated kappa-casein percentage QTL
MSTRG.18470.1	6	85532348	85732352	Milk glycosylated kappa-casein percentage QTL
MSTRG.18470.1	6	85532348	85732352	Milk kappa-casein percentage QTL
MSTRG.18470.1	6	85532348	85732352	Milk phosphorylated alpha-S2-casein percentage QTL
MSTRG.18470.1	6	85532348	85732352	Milk unglycosylated kappa-casein percentage QTL
MSTRG.18470.1	6	85533293	85733297	Hoof and leg disorders QTL
MSTRG.18470.1	6	85533293	85733297	Milk glycosylated kappa-casein percentage QTL
MSTRG.18470.1	6	85533293	85733297	Milk kappa-casein content QTL
MSTRG.18470.1	6	85533293	85733297	Milk kappa-casein percentage QTL
MSTRG.18470.1	6	85533293	85733297	Milk phosphorylated alpha-S2-casein percentage QTL
MSTRG.18470.1	6	85533293	85733297	Milk unglycosylated kappa-casein percentage QTL
MSTRG.18470.1	6	85533293	85733297	Milk yield QTL
MSTRG.18470.1	6	85533293	85733297	Milk yield QTL
MSTRG.18470.1	6	85533425	85733429	Milk kappa-casein content QTL
MSTRG.18470.1	6	85533513	85733517	Milk kappa-casein content QTL
MSTRG.18470.1	6	85533567	85733571	Milk kappa-casein content QTL
MSTRG.18470.1	6	85534958	85734962	Milk glycosylated kappa-casein percentage QTL
MSTRG.18470.1	6	85534958	85734962	Milk kappa-casein percentage QTL
MSTRG.18470.1	6	85534958	85734962	Milk phosphorylated alpha-S2-casein percentage QTL
MSTRG.18470.1	6	85534958	85734962	Milk unglycosylated kappa-casein percentage QTL
MSTRG.18470.1	6	85535755	85735759	Milk glycosylated kappa-casein percentage QTL
MSTRG.18470.1	6	85535755	85735759	Milk kappa-casein percentage QTL
MSTRG.18470.1	6	85535755	85735759	Milk unglycosylated kappa-casein percentage QTL
MSTRG.18470.1	6	85544198	85744202	Milk beta-lactoglobulin percentage QTL
MSTRG.18470.1	6	85544198	85744202	Milk kappa-casein content QTL
MSTRG.18470.1	6	85544198	85744202	Milk kappa-casein percentage QTL
MSTRG.18470.1	6	85547764	85747768	Milk kappa-casein percentage QTL
MSTRG.18470.1	6	85547764	85747768	Milk phosphorylated alpha-S2-casein percentage QTL
MSTRG.18470.1	6	85547764	85747768	Milk unglycosylated kappa-casein percentage QTL
MSTRG.18470.1	6	85553440	85753444	Milk kappa-casein content QTL
MSTRG.18470.1	6	85553440	85753444	Milk protein content QTL
MSTRG.18470.1	6	85554659	85754663	Milk kappa-casein content QTL
MSTRG.18470.1	6	85556637	85756641	Milk casein content QTL
MSTRG.18470.1	6	85556637	85756641	Milk protein yield QTL
MSTRG.18470.1	6	85556637	85756641	Milk yield QTL
MSTRG.18470.1	6	85556637	85756641	Somatic cell score QTL
MSTRG.18470.1	6	85556734	85756738	Curd firmness QTL
MSTRG.18470.1	6	85556734	85756738	Milk arachidic acid content QTL
MSTRG.18470.1	6	85556734	85756738	Milk casein content QTL
MSTRG.18470.1	6	85556734	85756738	Milk casein percentage QTL
MSTRG.18470.1	6	85556734	85756738	Milk fat yield QTL
MSTRG.18470.1	6	85556734	85756738	Milk kappa-casein content QTL
MSTRG.18470.1	6	85556734	85756738	Milk lactose content QTL
MSTRG.18470.1	6	85556734	85756738	Milk protein yield QTL
MSTRG.18470.1	6	85556734	85756738	Milk rennet coagulation time QTL
MSTRG.18470.1	6	85556734	85756738	Milk yield QTL
MSTRG.18470.1	6	85556770	85756774	Milk beta-lactoglobulin percentage QTL
MSTRG.18470.1	6	85556770	85756774	Milk casein index QTL
MSTRG.18470.1	6	85556770	85756774	Milk kappa-casein content QTL
MSTRG.18470.1	6	85556770	85756774	Milk kappa-casein percentage QTL
MSTRG.18470.1	6	85556770	85756774	Milk protein percentage QTL
MSTRG.18470.1	6	85556790	85756794	Milk casein percentage QTL
MSTRG.18470.1	6	85556790	85756794	Milk protein percentage QTL
MSTRG.18470.1	6	85556790	85756794	Milk rennet coagulation time QTL
MSTRG.18470.1	6	85556790	85756794	Somatic cell score QTL
MSTRG.18470.1	6	85556839	85756843	Milk kappa-casein content QTL
MSTRG.18470.1	6	85557359	85757363	Milk kappa-casein content QTL
MSTRG.18470.1	6	85557641	85757645	Milk kappa-casein content QTL
MSTRG.18470.1	6	85557859	85757863	Milk kappa-casein content QTL
MSTRG.18470.1	6	85557859	85757863	Milk protein content QTL
MSTRG.18470.1	6	85558006	85758010	Milk kappa-casein content QTL
MSTRG.18470.1	6	85558006	85758010	Milk protein percentage QTL
MSTRG.18470.1	6	85558006	85758010	Milk protein percentage QTL
MSTRG.18470.1	6	85558061	85758065	Milk kappa-casein content QTL
MSTRG.18470.1	6	85558501	85758505	Milk kappa-casein content QTL
MSTRG.18470.1	6	85558750	85758754	Milk glycosylated kappa-casein percentage QTL
MSTRG.18470.1	6	85558750	85758754	Milk kappa-casein content QTL
MSTRG.18470.1	6	85558750	85758754	Milk kappa-casein percentage QTL
MSTRG.18470.1	6	85558750	85758754	Milk kappa-casein percentage QTL
MSTRG.18470.1	6	85558750	85758754	Milk protein percentage QTL
MSTRG.18470.1	6	85558750	85758754	Milk unglycosylated kappa-casein percentage QTL
MSTRG.18470.1	6	85558832	85758836	Milk kappa-casein content QTL
MSTRG.18470.1	6	85559057	85759061	Curd firmness QTL
MSTRG.18470.1	6	85559057	85759061	Curd firmness QTL
MSTRG.18470.1	6	85559057	85759061	Curd firmness QTL
MSTRG.18470.1	6	85559057	85759061	Curd solids yield QTL
MSTRG.18470.1	6	85559057	85759061	Curd yield QTL
MSTRG.18470.1	6	85559057	85759061	Milk alpha-lactalbumin percentage QTL
MSTRG.18470.1	6	85559057	85759061	Milk alpha-S1-casein percentage QTL
MSTRG.18470.1	6	85559057	85759061	Milk alpha-S2-casein percentage QTL
MSTRG.18470.1	6	85559057	85759061	Milk beta-casein percentage QTL
MSTRG.18470.1	6	85559057	85759061	Milk beta-lactoglobulin percentage QTL
MSTRG.18470.1	6	85559057	85759061	Milk calcium content QTL
MSTRG.18470.1	6	85559057	85759061	Milk casein percentage QTL
MSTRG.18470.1	6	85559057	85759061	Milk kappa-casein percentage QTL
MSTRG.18470.1	6	85559057	85759061	Milk magnesium content QTL
MSTRG.18470.1	6	85559057	85759061	Milk myristic acid content QTL
MSTRG.18470.1	6	85559057	85759061	Milk protein percentage QTL
MSTRG.18470.1	6	85559057	85759061	Milk whey protein percentage QTL
MSTRG.18470.1	6	85562335	85762339	Milk trans-9-Octadecenoic acid content QTL
MSTRG.18470.1	6	85562464	85762468	Cheese energy recovery QTL
MSTRG.18470.1	6	85562464	85762468	Cheese fat recovery QTL
MSTRG.18470.1	6	85562464	85762468	Cheese solids recovery QTL
MSTRG.18470.1	6	85562464	85762468	Curd firmness QTL
MSTRG.18470.1	6	85562464	85762468	Curd firmness QTL
MSTRG.18470.1	6	85562464	85762468	Milk alpha-lactalbumin percentage QTL
MSTRG.18470.1	6	85562464	85762468	Milk glycosylated kappa-casein percentage QTL
MSTRG.18470.1	6	85562464	85762468	Milk kappa-casein content QTL
MSTRG.18470.1	6	85562464	85762468	Milk kappa-casein percentage QTL
MSTRG.18470.1	6	85562464	85762468	Milk protein percentage QTL
MSTRG.18470.1	6	85562464	85762468	Milk protein percentage QTL
MSTRG.18470.1	6	85562464	85762468	Milk rennet coagulation time QTL
MSTRG.18470.1	6	85562464	85762468	Milk trans-9-Octadecenoic acid content QTL
MSTRG.18470.1	6	85562464	85762468	Milk unglycosylated kappa-casein percentage QTL
MSTRG.18470.1	6	85562464	85762468	Somatic cell score QTL
MSTRG.18470.1	6	85562464	85762468	Time to curd firmness QTL
MSTRG.18470.1	6	85562514	85762518	Milk trans-9-Octadecenoic acid content QTL
MSTRG.18470.1	6	85563710	85763714	Milk kappa-casein content QTL
MSTRG.18470.1	6	85564870	85764874	Milk kappa-casein content QTL
MSTRG.18470.1	6	85566886	85766890	Milk kappa-casein content QTL
MSTRG.18470.1	6	85568580	85768584	Milk beta-casein percentage QTL
MSTRG.18470.1	6	85569433	85769437	Milk glycosylated kappa-casein percentage QTL
MSTRG.18470.1	6	85569433	85769437	Milk kappa-casein content QTL
MSTRG.18470.1	6	85569433	85769437	Milk kappa-casein percentage QTL
MSTRG.18470.1	6	85569433	85769437	Milk protein percentage QTL
MSTRG.18470.1	6	85569433	85769437	Milk unglycosylated kappa-casein percentage QTL
MSTRG.18470.1	6	85569918	85769922	Milk alpha-S1-casein percentage QTL
MSTRG.18470.1	6	85570050	85770054	Milk glycosylated kappa-casein percentage QTL
MSTRG.18470.1	6	85570050	85770054	Milk kappa-casein content QTL
MSTRG.18470.1	6	85570050	85770054	Milk kappa-casein percentage QTL
MSTRG.18470.1	6	85570050	85770054	Milk protein percentage QTL
MSTRG.18470.1	6	85570050	85770054	Milk unglycosylated kappa-casein percentage QTL
MSTRG.18470.1	6	85570841	85770845	Milk glycosylated kappa-casein percentage QTL
MSTRG.18470.1	6	85570841	85770845	Milk kappa-casein content QTL
MSTRG.18470.1	6	85570841	85770845	Milk kappa-casein percentage QTL
MSTRG.18470.1	6	85570841	85770845	Milk protein percentage QTL
MSTRG.18470.1	6	85570841	85770845	Milk unglycosylated kappa-casein percentage QTL
MSTRG.18470.1	6	85572026	85772030	Milk glycosylated kappa-casein percentage QTL
MSTRG.18470.1	6	85572026	85772030	Milk kappa-casein content QTL
MSTRG.18470.1	6	85572026	85772030	Milk kappa-casein percentage QTL
MSTRG.18470.1	6	85572026	85772030	Milk protein percentage QTL
MSTRG.18470.1	6	85572026	85772030	Milk unglycosylated kappa-casein percentage QTL
MSTRG.18470.1	6	85572767	85772771	Milk kappa-casein content QTL
MSTRG.18470.1	6	85582971	85782975	Milk glycosylated kappa-casein percentage QTL
MSTRG.18470.1	6	85582971	85782975	Milk kappa-casein percentage QTL
MSTRG.18470.1	6	85582971	85782975	Milk protein percentage QTL
MSTRG.18470.1	6	85582971	85782975	Milk unglycosylated kappa-casein percentage QTL
MSTRG.18470.1	6	85586475	85786479	Curd firming rate QTL
MSTRG.18470.1	6	85586476	85786480	Curd firming rate QTL
MSTRG.18470.1	6	85586635	85786639	Milk glycosylated kappa-casein percentage QTL
MSTRG.18470.1	6	85586635	85786639	Milk kappa-casein percentage QTL
MSTRG.18470.1	6	85586635	85786639	Milk protein percentage QTL
MSTRG.18470.1	6	85586635	85786639	Milk protein percentage QTL
MSTRG.18470.1	6	85586635	85786639	Milk protein yield QTL
MSTRG.18470.1	6	85586635	85786639	Milk unglycosylated kappa-casein percentage QTL
MSTRG.18470.1	6	85586635	85786639	Milk yield QTL
MSTRG.18470.1	6	85586635	85786639	Somatic cell score QTL
MSTRG.18470.1	6	85587299	85787303	Milk glycosylated kappa-casein percentage QTL
MSTRG.18470.1	6	85587299	85787303	Milk kappa-casein content QTL
MSTRG.18470.1	6	85587299	85787303	Milk kappa-casein percentage QTL
MSTRG.18470.1	6	85587299	85787303	Milk phosphorylated alpha-S2-casein percentage QTL
MSTRG.18470.1	6	85587299	85787303	Milk protein percentage QTL
MSTRG.18470.1	6	85587299	85787303	Milk unglycosylated kappa-casein percentage QTL
MSTRG.18470.1	6	85590635	85790639	Milk alpha-S1-casein percentage QTL
MSTRG.18470.1	6	85623148	85823152	Milk kappa-casein percentage QTL
MSTRG.18470.1	6	85623148	85823152	Milk phosphorylated alpha-S2-casein percentage QTL
MSTRG.18470.1	6	85623148	85823152	Milk unglycosylated kappa-casein percentage QTL
MSTRG.18470.1	6	85626254	85826258	Ketosis QTL
MSTRG.12670.1	24	61719638	61919642	Calving ease
MSTRG.12670.1	24	61719638	61919642	Calving ease QTL
MSTRG.12670.1	24	61719638	61919642	Feet and leg conformation QTL
MSTRG.12670.1	24	61719638	61919642	Foot angle QTL
MSTRG.12670.1	24	61719638	61919642	Length of productive life QTL
MSTRG.12670.1	24	61719638	61919642	Milk fat percentage QTL
MSTRG.12670.1	24	61719638	61919642	Milk fat yield QTL
MSTRG.12670.1	24	61719638	61919642	Milk protein percentage QTL
MSTRG.12670.1	24	61719638	61919642	Milk protein yield QTL
MSTRG.12670.1	24	61719638	61919642	Milk yield QTL
MSTRG.12670.1	24	61719638	61919642	Net merit QTL
MSTRG.12670.1	24	61719638	61919642	Rear leg placement - rear view QTL
MSTRG.12670.1	24	61719638	61919642	Rear leg placement - side view QTL
MSTRG.12670.1	24	61719638	61919642	Rump angle QTL
MSTRG.12670.1	24	61719638	61919642	Somatic cell score QTL
MSTRG.12670.1	24	61719638	61919642	Stature QTL
MSTRG.12670.1	24	61719638	61919642	Stillbirth QTL
MSTRG.12670.1	24	61719638	61919642	Strength QTL
MSTRG.12670.1	24	61719638	61919642	Teat length QTL
MSTRG.12670.1	24	61719638	61919642	Udder depth QTL
MSTRG.12670.1	24	61835737	62035741	First service conception QTL
MSTRG.12670.1	24	61835737	62035741	Inseminations per conception QTL
MSTRG.12670.2	24	61719638	61919642	Calving ease
MSTRG.12670.2	24	61719638	61919642	Calving ease QTL
MSTRG.12670.2	24	61719638	61919642	Feet and leg conformation QTL
MSTRG.12670.2	24	61719638	61919642	Foot angle QTL
MSTRG.12670.2	24	61719638	61919642	Length of productive life QTL
MSTRG.12670.2	24	61719638	61919642	Milk fat percentage QTL
MSTRG.12670.2	24	61719638	61919642	Milk fat yield QTL
MSTRG.12670.2	24	61719638	61919642	Milk protein percentage QTL
MSTRG.12670.2	24	61719638	61919642	Milk protein yield QTL
MSTRG.12670.2	24	61719638	61919642	Milk yield QTL
MSTRG.12670.2	24	61719638	61919642	Net merit QTL
MSTRG.12670.2	24	61719638	61919642	Rear leg placement - rear view QTL
MSTRG.12670.2	24	61719638	61919642	Rear leg placement - side view QTL
MSTRG.12670.2	24	61719638	61919642	Rump angle QTL
MSTRG.12670.2	24	61719638	61919642	Somatic cell score QTL
MSTRG.12670.2	24	61719638	61919642	Stature QTL
MSTRG.12670.2	24	61719638	61919642	Stillbirth QTL
MSTRG.12670.2	24	61719638	61919642	Strength QTL
MSTRG.12670.2	24	61719638	61919642	Teat length QTL
MSTRG.12670.2	24	61719638	61919642	Udder depth QTL
MSTRG.12670.2	24	61835737	62035741	First service conception QTL
MSTRG.12670.2	24	61835737	62035741	Inseminations per conception QTL
MSTRG.94.1	1	22359662	22559666	Milk fat yield QTL
MSTRG.94.1	1	22386406	22586410	Milk fat yield QTL
MSTRG.8031.1	19	14165924	14365928	Milk unglycosylated kappa-casein percentage QTL
MSTRG.8031.1	19	14171957	14371961	Milk unglycosylated kappa-casein percentage QTL
MSTRG.8031.1	19	14196839	14396843	Bovine respiratory disease susceptibility QTL
MSTRG.8031.1	19	14259775	14459779	Milk capric acid content QTL
MSTRG.8031.1	19	14259775	14459779	Milk caproic acid content QTL
MSTRG.8031.1	19	14259775	14459779	Milk caprylic acid content QTL
MSTRG.8031.1	19	14259775	14459779	Milk casein content QTL
MSTRG.8031.1	19	14259775	14459779	Milk cis-9-C10:1 fatty acid content QTL
MSTRG.8031.1	19	14259775	14459779	Milk fat yield QTL
MSTRG.8031.1	19	14259775	14459779	Milk lauric acid content QTL
MSTRG.8031.1	19	14259775	14459779	Milk myristic acid content QTL
MSTRG.8031.1	19	14259775	14459779	Milk protein percentage QTL
MSTRG.8031.1	19	14259775	14459779	Milk protein yield QTL
MSTRG.8031.1	19	14259775	14459779	Milk protein-to-fat ratio QTL
MSTRG.8031.1	19	14259775	14459779	Milk short-chain fatty acid content QTL
MSTRG.10532.1	21	8639097	8839101	Age at puberty QTL
MSTRG.10532.1	21	8639097	8839101	Body weight gain QTL
MSTRG.10532.1	21	8665424	8865428	Body weight QTL
MSTRG.10532.1	21	8747353	8947357	Daughter pregnancy rate QTL
MSTRG.10532.1	21	8747353	8947357	Feet and leg conformation QTL
MSTRG.10532.1	21	8747353	8947357	Foot angle QTL
MSTRG.10532.1	21	8747353	8947357	Length of productive life QTL
MSTRG.10532.1	21	8747353	8947357	Milk fat percentage QTL
MSTRG.10532.1	21	8747353	8947357	Milk protein percentage QTL
MSTRG.10532.1	21	8747353	8947357	Net merit QTL
MSTRG.10532.1	21	8747353	8947357	PTA type QTL
MSTRG.10532.1	21	8747353	8947357	Rump width QTL
MSTRG.10532.1	21	8747353	8947357	Somatic cell score QTL
MSTRG.10532.1	21	8747353	8947357	Stature QTL
MSTRG.10532.1	21	8747353	8947357	Stillbirth
MSTRG.10532.1	21	8747353	8947357	Stillbirth QTL
MSTRG.10532.1	21	8747353	8947357	Strength QTL
MSTRG.10532.1	21	8747353	8947357	Udder attachment QTL
MSTRG.10532.1	21	8747353	8947357	Udder depth QTL
MSTRG.10532.1	21	8747353	8947357	Udder height QTL
MSTRG.7259.1	18	48797134	48997138	Calving ease
MSTRG.7259.1	18	48797134	48997138	Calving ease QTL
MSTRG.7259.1	18	48797134	48997138	Dairy form QTL
MSTRG.7259.1	18	48797134	48997138	Daughter pregnancy rate QTL
MSTRG.7259.1	18	48797134	48997138	Feet and leg conformation QTL
MSTRG.7259.1	18	48797134	48997138	Foot angle QTL
MSTRG.7259.1	18	48797134	48997138	Length of productive life QTL
MSTRG.7259.1	18	48797134	48997138	Milk fat percentage QTL
MSTRG.7259.1	18	48797134	48997138	Milk fat yield QTL
MSTRG.7259.1	18	48797134	48997138	Milk protein percentage QTL
MSTRG.7259.1	18	48797134	48997138	Milk protein yield QTL
MSTRG.7259.1	18	48797134	48997138	Milk yield QTL
MSTRG.7259.1	18	48797134	48997138	Net merit QTL
MSTRG.7259.1	18	48797134	48997138	Rear leg placement - side view QTL
MSTRG.7259.1	18	48797134	48997138	Somatic cell score QTL
MSTRG.7259.1	18	48797134	48997138	Stillbirth QTL
MSTRG.7259.1	18	48797134	48997138	Teat length QTL
MSTRG.7259.1	18	48797134	48997138	Udder depth QTL
MSTRG.7259.1	18	48914952	49114956	Shear force QTL
MSTRG.4249.1	14	8038042	8238046	Milk palmitic acid content QTL
MSTRG.4249.1	14	8048247	8248251	Milk palmitic acid content QTL
MSTRG.4249.1	14	8050840	8250844	Milk fat percentage QTL
MSTRG.4249.1	14	8050840	8250844	Milk fat percentage QTL
MSTRG.4249.1	14	8050840	8250844	Milk palmitic acid content QTL
MSTRG.4249.1	14	8050840	8250844	Milk protein percentage QTL
MSTRG.4249.1	14	8051467	8251471	Milk palmitic acid content QTL
MSTRG.4249.1	14	8053116	8253120	Milk palmitic acid content QTL
MSTRG.4249.1	14	8113067	8313071	Milk fat percentage QTL
MSTRG.4249.1	14	8144347	8344351	Milking speed QTL
MSTRG.4249.1	14	8162082	8362086	Bone quality QTL
MSTRG.4249.1	14	8162082	8362086	Feet and leg conformation QTL
MSTRG.4249.1	14	8167827	8367831	Marbling score QTL
MSTRG.4249.1	14	8189643	8389647	Milk fat percentage QTL
MSTRG.4249.1	14	8189643	8389647	Milk fat yield QTL
MSTRG.4249.1	14	8209616	8409620	Milk linoleic acid content QTL
MSTRG.4249.1	14	8209616	8409620	Milk linolenic acid content QTL
MSTRG.4249.1	14	8210091	8410095	Fertility index QTL
MSTRG.4249.1	14	8210091	8410095	Milk fat percentage QTL
MSTRG.4249.1	14	8210091	8410095	Milk fat percentage QTL
MSTRG.4249.1	14	8210091	8410095	Milk fat percentage QTL
MSTRG.4249.1	14	8210091	8410095	Milk fat yield QTL
MSTRG.4249.1	14	8210091	8410095	Milk linolenic acid content QTL
MSTRG.4249.1	14	8210091	8410095	Milk palmitic acid content QTL
MSTRG.4249.1	14	8210091	8410095	Milk yield QTL
MSTRG.4249.1	14	8210091	8410095	Milking speed QTL
MSTRG.4249.1	14	8210091	8410095	Milking speed QTL
MSTRG.5830.1	16	61330641	61530645	Body weight
MSTRG.16284.1	4	28558570	28758574	Subcutaneous fat QTL
MSTRG.17759.1	5	101303019	101503023	Residual feed intake QTL
MSTRG.17759.1	5	101492538	101692542	Milk fat yield QTL
MSTRG.17759.1	5	101493032	101693036	Milk fat yield QTL
MSTRG.17759.1	5	101496166	101696170	Milk fat yield QTL
MSTRG.12572.2	24	45822634	46022638	Carcass weight QTL
MSTRG.18543.1	6	93323788	93523792	Clinical mastitis QTL
MSTRG.18543.1	6	93348114	93548118	Milk glycosylated kappa-casein percentage QTL
MSTRG.18543.1	6	93348802	93548806	Milk glycosylated kappa-casein percentage QTL
MSTRG.18543.1	6	93352537	93552541	Milk alpha-S2-casein percentage QTL
MSTRG.18543.1	6	93352537	93552541	Milk phosphorylated alpha-S2-casein percentage QTL
MSTRG.18543.1	6	93389832	93589836	Milk glycosylated kappa-casein percentage QTL
MSTRG.18543.1	6	93389832	93589836	Milk kappa-casein percentage QTL
MSTRG.18543.1	6	93389832	93589836	Milk unglycosylated kappa-casein percentage QTL
MSTRG.18543.1	6	93396617	93596621	Milk alpha-S2-casein percentage QTL
MSTRG.18543.1	6	93396617	93596621	Milk kappa-casein percentage QTL
MSTRG.18543.1	6	93396617	93596621	Milk unglycosylated kappa-casein percentage QTL
MSTRG.18543.1	6	93397426	93597430	Milk alpha-S2-casein percentage QTL
MSTRG.18543.1	6	93397426	93597430	Milk kappa-casein percentage QTL
MSTRG.18543.1	6	93397426	93597430	Milk unglycosylated kappa-casein percentage QTL
MSTRG.18543.1	6	93406174	93606178	Milk alpha-S2-casein percentage QTL
MSTRG.18543.1	6	93406174	93606178	Milk kappa-casein percentage QTL
MSTRG.18543.1	6	93406174	93606178	Milk unglycosylated kappa-casein percentage QTL
MSTRG.18543.1	6	93410976	93610980	Milk alpha-S2-casein percentage QTL
MSTRG.18543.1	6	93410976	93610980	Milk kappa-casein percentage QTL
MSTRG.18543.1	6	93410976	93610980	Milk unglycosylated kappa-casein percentage QTL
MSTRG.18543.1	6	93411621	93611625	Milk alpha-S2-casein percentage QTL
MSTRG.18543.1	6	93411621	93611625	Milk kappa-casein percentage QTL
MSTRG.18543.1	6	93411621	93611625	Milk unglycosylated kappa-casein percentage QTL
MSTRG.18543.1	6	93412298	93612302	Milk alpha-S2-casein percentage QTL
MSTRG.18543.1	6	93412298	93612302	Milk kappa-casein percentage QTL
MSTRG.18543.1	6	93412298	93612302	Milk unglycosylated kappa-casein percentage QTL
MSTRG.18543.1	6	93419210	93619214	Milk alpha-S2-casein percentage QTL
MSTRG.18543.1	6	93419210	93619214	Milk kappa-casein percentage QTL
MSTRG.18543.1	6	93419210	93619214	Milk unglycosylated kappa-casein percentage QTL
MSTRG.18543.1	6	93420702	93620706	Milk alpha-S2-casein percentage QTL
MSTRG.18543.1	6	93420702	93620706	Milk kappa-casein percentage QTL
MSTRG.18543.1	6	93420702	93620706	Milk unglycosylated kappa-casein percentage QTL
MSTRG.18543.1	6	93259063	93459067	Milk kappa-casein percentage QTL
MSTRG.18543.1	6	93261342	93461346	Milk glycosylated kappa-casein percentage QTL
MSTRG.18543.1	6	93261342	93461346	Milk kappa-casein percentage QTL
MSTRG.18543.1	6	93261342	93461346	Milk unglycosylated kappa-casein percentage QTL
MSTRG.18543.1	6	93262614	93462618	Milk kappa-casein percentage QTL
MSTRG.18543.1	6	93264292	93464296	Milk glycosylated kappa-casein percentage QTL
MSTRG.18543.1	6	93264292	93464296	Milk kappa-casein percentage QTL
MSTRG.18543.1	6	93264292	93464296	Milk unglycosylated kappa-casein percentage QTL
MSTRG.18543.1	6	93264979	93464983	Milk glycosylated kappa-casein percentage QTL
MSTRG.18543.1	6	93264979	93464983	Milk kappa-casein percentage QTL
MSTRG.18543.1	6	93264979	93464983	Milk unglycosylated kappa-casein percentage QTL
MSTRG.18543.1	6	93268413	93468417	Milk glycosylated kappa-casein percentage QTL
MSTRG.18543.1	6	93268413	93468417	Milk kappa-casein percentage QTL
MSTRG.18543.1	6	93268413	93468417	Milk unglycosylated kappa-casein percentage QTL
MSTRG.18543.1	6	93275911	93475915	Clinical mastitis QTL
MSTRG.18543.1	6	93278276	93478280	Clinical mastitis QTL
MSTRG.18543.1	6	93280024	93480028	Milk glycosylated kappa-casein percentage QTL
MSTRG.18543.1	6	93280024	93480028	Milk kappa-casein percentage QTL
MSTRG.18543.1	6	93284722	93484726	Milk kappa-casein percentage QTL
MSTRG.18543.1	6	93289142	93489146	Milk glycosylated kappa-casein percentage QTL
MSTRG.18543.1	6	93289142	93489146	Milk kappa-casein percentage QTL
MSTRG.18543.1	6	93289142	93489146	Milk unglycosylated kappa-casein percentage QTL
MSTRG.18543.1	6	93290184	93490188	Milk glycosylated kappa-casein percentage QTL
MSTRG.18543.1	6	93290184	93490188	Milk kappa-casein percentage QTL
MSTRG.18543.1	6	93290184	93490188	Milk unglycosylated kappa-casein percentage QTL
MSTRG.18543.1	6	93292110	93492114	Milk glycosylated kappa-casein percentage QTL
MSTRG.18543.1	6	93292110	93492114	Milk kappa-casein percentage QTL
MSTRG.18543.1	6	93292110	93492114	Milk unglycosylated kappa-casein percentage QTL
MSTRG.18543.1	6	93308206	93508210	Clinical mastitis QTL
MSTRG.18543.1	6	93312888	93512892	Milk glycosylated kappa-casein percentage QTL
MSTRG.18543.1	6	93312888	93512892	Milk kappa-casein percentage QTL
MSTRG.18543.1	6	93312888	93512892	Milk unglycosylated kappa-casein percentage QTL
MSTRG.18543.1	6	93313724	93513728	Milk glycosylated kappa-casein percentage QTL
MSTRG.18543.1	6	93313724	93513728	Milk kappa-casein percentage QTL
MSTRG.18543.1	6	93313724	93513728	Milk unglycosylated kappa-casein percentage QTL
MSTRG.18543.1	6	93315035	93515039	Milk glycosylated kappa-casein percentage QTL
MSTRG.18543.1	6	93315035	93515039	Milk kappa-casein percentage QTL
MSTRG.18543.1	6	93315035	93515039	Milk unglycosylated kappa-casein percentage QTL
MSTRG.17757.1	5	101303019	101503023	Residual feed intake QTL
MSTRG.11985.1	23	27270649	27470653	Lactation persistency QTL
MSTRG.11985.1	23	27270649	27470653	Lactation persistency QTL
MSTRG.11985.1	23	27283374	27483378	Complement hemolytic activity QTL
MSTRG.11985.1	23	27283374	27483378	Milk protein percentage QTL
MSTRG.11985.1	23	27309324	27509328	Insulin-like growth factor 1 level QTL
MSTRG.11985.1	23	27120483	27320487	Milk cholesterol content QTL
MSTRG.11985.1	23	27155814	27355818	Milk protein yield QTL
MSTRG.11985.1	23	27187154	27387158	Milk conjugated linoleic acid content QTL
MSTRG.11985.1	23	27194313	27394317	Milk conjugated linoleic acid content QTL
MSTRG.11985.1	23	27206572	27406576	Milk glycosylated kappa-casein percentage QTL
MSTRG.11985.1	23	27223523	27423527	Bovine leukemia virus susceptibility QTL
MSTRG.11985.1	23	27223644	27423648	Mean corpuscular hemoglobin concentration QTL
MSTRG.7765.3	18	62404358	62604362	Length of productive life QTL
MSTRG.7765.3	18	62407535	62607539	Length of productive life QTL
MSTRG.7765.3	18	62408887	62608891	Length of productive life QTL
MSTRG.7765.3	18	62410054	62610058	Length of productive life QTL
MSTRG.7765.3	18	62413014	62613018	Length of productive life QTL
MSTRG.7765.3	18	62414551	62614555	Length of productive life QTL
MSTRG.7765.3	18	62415499	62615503	Length of productive life QTL
MSTRG.7765.3	18	62416258	62616262	Length of productive life QTL
MSTRG.7765.3	18	62425013	62625017	Conception rate QTL
MSTRG.7765.3	18	62425013	62625017	First service conception QTL
MSTRG.7765.3	18	62430203	62630207	Length of productive life QTL
MSTRG.7765.3	18	62431694	62631698	Length of productive life QTL
MSTRG.7765.3	18	62431694	62631698	Length of productive life QTL
MSTRG.7765.3	18	62431694	62631698	Stillbirth QTL
MSTRG.7765.3	18	62432646	62632650	Length of productive life QTL
MSTRG.7765.3	18	62434614	62634618	Length of productive life QTL
MSTRG.7765.3	18	62436746	62636750	Length of productive life QTL
MSTRG.7765.3	18	62436746	62636750	Length of productive life QTL
MSTRG.7765.3	18	62436746	62636750	Stillbirth QTL
MSTRG.7765.3	18	62444019	62644023	Length of productive life QTL
MSTRG.7765.3	18	62444775	62644779	Length of productive life QTL
MSTRG.7765.3	18	62447161	62647165	Length of productive life QTL
MSTRG.8824.1	19	47491360	47691364	Myristic acid content QTL
MSTRG.8824.1	19	47491360	47691364	Myristic acid content QTL
MSTRG.8824.1	19	47531808	47731812	Atherogenic index QTL
MSTRG.8824.1	19	47531808	47731812	Body weight
MSTRG.8824.1	19	47531808	47731812	Gestation length QTL
MSTRG.8824.1	19	47531808	47731812	Gestation length QTL
MSTRG.8824.1	19	47531808	47731812	Monounsaturated fatty acid content QTL
MSTRG.8824.1	19	47531808	47731812	Saturated fatty acid content QTL
MSTRG.8824.1	19	47568258	47768262	Conception rate QTL
MSTRG.8824.1	19	47657713	47857717	Myristic acid content QTL
MSTRG.8824.1	19	47657713	47857717	Myristoleic acid content QTL
MSTRG.8824.1	19	47657713	47857717	Palmitoleic acid content QTL
MSTRG.1206.1	10	26468290	26668294	Metabolic body weight QTL
MSTRG.1206.1	10	26468290	26668294	Milk kappa-casein percentage QTL
MSTRG.1206.1	10	26468290	26668294	Milk unglycosylated kappa-casein percentage QTL
MSTRG.1206.1	10	26479019	26679023	Milk protein percentage QTL
MSTRG.1206.1	10	26524656	26724660	Milk kappa-casein percentage QTL
MSTRG.21197.1	9	95941209	96141213	Body temperature QTL
MSTRG.21197.1	9	95941209	96141213	Conception rate QTL
MSTRG.21197.1	9	95941209	96141213	Conception rate QTL
MSTRG.21197.1	9	95941209	96141213	Daughter pregnancy rate QTL
MSTRG.21197.1	9	95941209	96141213	Daughter pregnancy rate QTL
MSTRG.21197.1	9	95941209	96141213	Length of productive life QTL
MSTRG.21197.1	9	95941209	96141213	Milk cholesterol content QTL
MSTRG.21197.1	9	95941209	96141213	Milk fat yield QTL
MSTRG.21197.1	9	95941209	96141213	Milk yield QTL
MSTRG.21197.1	9	95941209	96141213	Net merit QTL
MSTRG.21197.1	9	95941209	96141213	Respiratory rate QTL
MSTRG.21197.1	9	95947816	96147820	Interval to first estrus after calving QTL
MSTRG.21197.1	9	95956432	96156436	Milk tetracosanoic acid content QTL
MSTRG.21241.1	9	102494523	102694527	Milk cis-7,10,13,16,19-Docosapentaenoic acid content QTL
MSTRG.21241.1	9	102583648	102783652	Insulin level QTL
MSTRG.18311.1	6	38880871	39080875	Dry matter intake QTL
MSTRG.18311.1	6	38930257	39130261	Body weight
MSTRG.18311.1	6	38930257	39130261	Body weight
MSTRG.18311.1	6	38982329	39182333	Body weight
MSTRG.18311.1	6	38982329	39182333	Body weight
MSTRG.18311.1	6	38982329	39182333	Body weight
MSTRG.18311.1	6	38982329	39182333	Body weight gain QTL
MSTRG.18311.1	6	38982329	39182333	Body weight gain QTL
MSTRG.18311.1	6	38982329	39182333	Body weight gain QTL
MSTRG.18311.1	6	39009135	39209139	Body weight
MSTRG.18311.1	6	39081260	39281264	Average daily gain QTL
MSTRG.18311.1	6	39081260	39281264	Body weight
MSTRG.18311.1	6	39081260	39281264	Body weight
MSTRG.18311.1	6	39081260	39281264	Body weight
MSTRG.18311.1	6	39081260	39281264	Body weight
MSTRG.18311.1	6	39081260	39281264	Body weight
MSTRG.18311.1	6	39081260	39281264	Body weight
MSTRG.18311.1	6	39081260	39281264	Body weight
MSTRG.18311.1	6	39081260	39281264	Carcass weight QTL
MSTRG.18311.1	6	39081260	39281264	Carcass weight QTL
MSTRG.18311.1	6	39081260	39281264	Dry matter intake QTL
MSTRG.18311.1	6	39081260	39281264	Metabolic body weight QTL
MSTRG.7503.1	18	55255729	55455733	Calving ease QTL
MSTRG.7503.1	18	55255729	55455733	Stillbirth QTL
MSTRG.7503.1	18	55264486	55464490	Length of productive life QTL
MSTRG.7503.1	18	55264486	55464490	Length of productive life QTL
MSTRG.7503.1	18	55265711	55465715	Length of productive life QTL
MSTRG.7503.1	18	55265711	55465715	Length of productive life QTL
MSTRG.7503.1	18	55268364	55468368	Length of productive life QTL
MSTRG.7503.1	18	55272328	55472332	Length of productive life QTL
MSTRG.7503.1	18	55275049	55475053	Length of productive life QTL
MSTRG.7503.1	18	55277892	55477896	Length of productive life QTL
MSTRG.7503.1	18	55280074	55480078	Calving to conception interval QTL
MSTRG.7503.1	18	55280074	55480078	Conception rate QTL
MSTRG.7503.1	18	55280074	55480078	Conception rate QTL
MSTRG.7503.1	18	55280074	55480078	Daughter pregnancy rate QTL
MSTRG.7503.1	18	55280074	55480078	Daughter pregnancy rate QTL
MSTRG.7503.1	18	55280074	55480078	Inseminations per conception QTL
MSTRG.7503.1	18	55280074	55480078	Length of productive life QTL
MSTRG.7503.1	18	55280074	55480078	Milk protein percentage QTL
MSTRG.7503.1	18	55280074	55480078	Net merit QTL
MSTRG.7503.1	18	55340944	55540948	Calving ease
MSTRG.7503.1	18	55340944	55540948	Calving ease QTL
MSTRG.7503.1	18	55340944	55540948	Daughter pregnancy rate QTL
MSTRG.7503.1	18	55340944	55540948	Feet and leg conformation QTL
MSTRG.7503.1	18	55340944	55540948	Foot angle QTL
MSTRG.7503.1	18	55340944	55540948	Length of productive life QTL
MSTRG.7503.1	18	55340944	55540948	Milk protein percentage QTL
MSTRG.7503.1	18	55340944	55540948	Net merit QTL
MSTRG.7503.1	18	55340944	55540948	PTA type QTL
MSTRG.7503.1	18	55340944	55540948	Rear leg placement - side view QTL
MSTRG.7503.1	18	55340944	55540948	Rump width QTL
MSTRG.7503.1	18	55340944	55540948	Somatic cell score QTL
MSTRG.7503.1	18	55340944	55540948	Stature QTL
MSTRG.7503.1	18	55340944	55540948	Stillbirth
MSTRG.7503.1	18	55340944	55540948	Stillbirth QTL
MSTRG.7503.1	18	55340944	55540948	Strength QTL
MSTRG.7503.1	18	55340944	55540948	Udder attachment QTL
MSTRG.7503.1	18	55340944	55540948	Udder depth QTL
MSTRG.21049.1	9	75527444	75727448	Milk fat yield QTL
MSTRG.21049.1	9	75527444	75727448	Milk protein yield QTL
MSTRG.21049.1	9	75405922	75605926	Milk protein yield QTL
MSTRG.21049.1	9	75405922	75605926	Milk yield QTL
ENSBTAT00000072045	10	5328696	5528700	Bovine tuberculosis susceptibility QTL
ENSBTAT00000072045	10	5465261	5665265	Calving ease QTL
ENSBTAT00000072045	10	5465261	5665265	Milk protein yield QTL
ENSBTAT00000072045	10	5465261	5665265	Milk yield QTL
ENSBTAT00000072045	10	5465261	5665265	Rump angle QTL
ENSBTAT00000072045	10	5465261	5665265	Stillbirth QTL
ENSBTAT00000074571	11	105347010	105547014	Milk beta-lactoglobulin percentage QTL
ENSBTAT00000074571	11	105373413	105573417	Milk beta-lactoglobulin percentage QTL
ENSBTAT00000074571	11	105373413	105573417	Milk beta-lactoglobulin percentage QTL
ENSBTAT00000074571	11	105375177	105575181	Milk beta-lactoglobulin percentage QTL
ENSBTAT00000074571	11	105376211	105576215	Milk beta-lactoglobulin percentage QTL
ENSBTAT00000074571	11	105376964	105576968	Milk beta-lactoglobulin percentage QTL
ENSBTAT00000074571	11	105376964	105576968	Milk beta-lactoglobulin percentage QTL
ENSBTAT00000074571	11	105393963	105593967	Milk beta-lactoglobulin percentage QTL
ENSBTAT00000074571	11	105398932	105598936	Milk beta-lactoglobulin percentage QTL
ENSBTAT00000074571	11	105415578	105615582	Milk glycosylated kappa-casein percentage QTL
ENSBTAT00000074571	11	105424394	105624398	Milk butyric acid content QTL
ENSBTAT00000074571	11	105432095	105632099	Cheese protein recovery QTL
ENSBTAT00000074571	11	105452953	105652957	Milk beta-lactoglobulin percentage QTL
ENSBTAT00000084749	13	54606647	54806651	Milk protein percentage QTL
ENSBTAT00000084749	13	54606647	54806651	Milk yield QTL
ENSBTAT00000084749	13	54644258	54844262	Milk protein percentage QTL
ENSBTAT00000084749	13	54644258	54844262	Milk yield QTL
ENSBTAT00000084749	13	54696126	54896130	Milk protein percentage QTL
ENSBTAT00000084749	13	54514239	54714243	Lactation persistency QTL
ENSBTAT00000078709	13	56406921	56606925	Interval from first to last insemination QTL
ENSBTAT00000078709	13	56436339	56636343	Fertility index QTL
ENSBTAT00000078709	13	56437088	56637092	Non-return rate QTL
ENSBTAT00000078709	13	56439512	56639516	Yield grade QTL
ENSBTAT00000069994	13	57190649	57390653	Inseminations per conception QTL
ENSBTAT00000069994	13	57239785	57439789	Interval to first estrus after calving QTL
ENSBTAT00000069994	13	57299115	57499119	Milk fat yield QTL
ENSBTAT00000069994	13	57360118	57560122	Milk iron content QTL
ENSBTAT00000069994	13	57364851	57564855	305-day milk yield QTL
ENSBTAT00000069994	13	57367165	57567169	Calving ease QTL
ENSBTAT00000069994	13	57367165	57567169	Calving ease QTL
ENSBTAT00000069994	13	57367165	57567169	Gestation length QTL
ENSBTAT00000069994	13	57367165	57567169	Milk fat percentage QTL
ENSBTAT00000069994	13	57367165	57567169	Milk protein percentage QTL
ENSBTAT00000069994	13	57367165	57567169	Milk protein yield QTL
ENSBTAT00000069994	13	57367165	57567169	Milk yield QTL
ENSBTAT00000083622	20	71348295	71548299	Longissimus muscle area QTL
ENSBTAT00000083622	20	71402378	71602382	Longissimus muscle area QTL
ENSBTAT00000083622	20	71277846	71477850	Tick resistance QTL
ENSBTAT00000083354	21	68954781	69154785	Body weight
ENSBTAT00000083354	21	68954781	69154785	Body weight gain QTL
ENSBTAT00000083354	21	68984984	69184988	Immunoglobulin G level QTL
ENSBTAT00000083354	21	69011626	69211630	Body weight
ENSBTAT00000083354	21	69011626	69211630	Body weight gain QTL
ENSBTAT00000083354	21	69011626	69211630	Immunoglobulin G level QTL
ENSBTAT00000083354	21	69065605	69265609	Body weight
ENSBTAT00000083354	21	69065605	69265609	Body weight gain QTL
ENSBTAT00000083354	21	69065605	69265609	Foot angle QTL
ENSBTAT00000083354	21	69065605	69265609	Milk fat yield QTL
ENSBTAT00000083354	21	69065605	69265609	Milk protein percentage QTL
ENSBTAT00000083354	21	69065605	69265609	Milk protein yield QTL
ENSBTAT00000083354	21	69065605	69265609	Milk yield QTL
ENSBTAT00000083354	21	69065605	69265609	Net merit QTL
ENSBTAT00000083354	21	69065605	69265609	Rear leg placement - rear view QTL
ENSBTAT00000079817	22	7889453	8089457	Muscle carnosine content QTL
ENSBTAT00000074407	22	51127205	51327209	Fertility index QTL
ENSBTAT00000074407	22	51177017	51377021	Conception rate QTL
ENSBTAT00000074407	22	51184288	51384292	Conception rate QTL
ENSBTAT00000074407	22	51201156	51401160	Epidermolysis bullosa QTL
ENSBTAT00000086334	22	53179740	53379744	Body weight gain QTL
ENSBTAT00000067552	25	2358702	2558706	Gestation length QTL
ENSBTAT00000067552	25	2379393	2579397	Conception rate QTL
ENSBTAT00000081193	25	9832303	10032307	Milk fat yield QTL
ENSBTAT00000081193	25	9834501	10034505	Milk fat yield QTL
ENSBTAT00000081193	25	9837961	10037965	Milk fat yield QTL
ENSBTAT00000081193	25	9838155	10038159	Milk fat yield QTL
ENSBTAT00000081193	25	9838190	10038194	Milk fat yield QTL
ENSBTAT00000081193	25	9864141	10064145	Milk fat yield QTL
ENSBTAT00000081193	25	9910606	10110610	Milk fat yield QTL
ENSBTAT00000081193	25	9913369	10113373	Milk fat yield QTL
ENSBTAT00000081193	25	9913428	10113432	Milk fat yield QTL
ENSBTAT00000081193	25	9913808	10113812	Milk fat yield QTL
ENSBTAT00000081193	25	9913855	10113859	Milk fat yield QTL
ENSBTAT00000081193	25	9914081	10114085	Milk fat yield QTL
ENSBTAT00000081193	25	9914140	10114144	Milk fat yield QTL
ENSBTAT00000081193	25	9914356	10114360	Milk fat yield QTL
ENSBTAT00000081193	25	9914455	10114459	Milk fat yield QTL
ENSBTAT00000081193	25	9914739	10114743	Milk fat yield QTL
ENSBTAT00000081193	25	9914856	10114860	Milk fat yield QTL
ENSBTAT00000081193	25	9915165	10115169	Milk fat yield QTL
ENSBTAT00000081193	25	9916341	10116345	Milk fat yield QTL
ENSBTAT00000081193	25	9916840	10116844	Milk fat yield QTL
ENSBTAT00000081193	25	9916877	10116881	Milk fat yield QTL
ENSBTAT00000081193	25	9917036	10117040	Milk fat yield QTL
ENSBTAT00000081193	25	9917094	10117098	Milk fat yield QTL
ENSBTAT00000081193	25	9917148	10117152	Milk fat yield QTL
ENSBTAT00000081193	25	9917209	10117213	Milk fat yield QTL
ENSBTAT00000081193	25	9918598	10118602	Milk fat yield QTL
ENSBTAT00000081193	25	9919757	10119761	Milk fat yield QTL
ENSBTAT00000081193	25	9919990	10119994	Milk fat yield QTL
ENSBTAT00000081193	25	9921468	10121472	Milk fat yield QTL
ENSBTAT00000081193	25	9921544	10121548	Milk fat yield QTL
ENSBTAT00000081193	25	9941508	10141512	Milk fat yield QTL
ENSBTAT00000081193	25	9953143	10153147	Milk fat yield QTL
ENSBTAT00000081193	25	9963811	10163815	Milk fat yield QTL
ENSBTAT00000081193	25	9964334	10164338	Milk fat yield QTL
ENSBTAT00000081193	25	9965260	10165264	Milk fat yield QTL
ENSBTAT00000081193	25	9968743	10168747	Calving ease QTL
ENSBTAT00000081193	25	9968743	10168747	Daughter pregnancy rate QTL
ENSBTAT00000081193	25	9968743	10168747	Length of productive life QTL
ENSBTAT00000081193	25	9968743	10168747	Net merit QTL
ENSBTAT00000081193	25	9968743	10168747	Somatic cell score QTL
ENSBTAT00000081193	25	9968743	10168747	Stillbirth QTL
ENSBTAT00000081193	25	9968743	10168747	Strength QTL
ENSBTAT00000081193	25	9973310	10173314	Milk fat yield QTL
ENSBTAT00000081193	25	9975866	10175870	Milk fat yield QTL
ENSBTAT00000081193	25	10040477	10240481	Milk butyric acid content QTL
ENSBTAT00000084934	25	9864141	10064145	Milk fat yield QTL
ENSBTAT00000084934	25	9910606	10110610	Milk fat yield QTL
ENSBTAT00000084934	25	9913369	10113373	Milk fat yield QTL
ENSBTAT00000084934	25	9913428	10113432	Milk fat yield QTL
ENSBTAT00000084934	25	9913808	10113812	Milk fat yield QTL
ENSBTAT00000084934	25	9913855	10113859	Milk fat yield QTL
ENSBTAT00000084934	25	9914081	10114085	Milk fat yield QTL
ENSBTAT00000084934	25	9914140	10114144	Milk fat yield QTL
ENSBTAT00000084934	25	9914356	10114360	Milk fat yield QTL
ENSBTAT00000084934	25	9914455	10114459	Milk fat yield QTL
ENSBTAT00000084934	25	9914739	10114743	Milk fat yield QTL
ENSBTAT00000084934	25	9914856	10114860	Milk fat yield QTL
ENSBTAT00000084934	25	9915165	10115169	Milk fat yield QTL
ENSBTAT00000084934	25	9916341	10116345	Milk fat yield QTL
ENSBTAT00000084934	25	9916840	10116844	Milk fat yield QTL
ENSBTAT00000084934	25	9916877	10116881	Milk fat yield QTL
ENSBTAT00000084934	25	9917036	10117040	Milk fat yield QTL
ENSBTAT00000084934	25	9917094	10117098	Milk fat yield QTL
ENSBTAT00000084934	25	9917148	10117152	Milk fat yield QTL
ENSBTAT00000084934	25	9917209	10117213	Milk fat yield QTL
ENSBTAT00000084934	25	9918598	10118602	Milk fat yield QTL
ENSBTAT00000084934	25	9919757	10119761	Milk fat yield QTL
ENSBTAT00000084934	25	9919990	10119994	Milk fat yield QTL
ENSBTAT00000084934	25	9921468	10121472	Milk fat yield QTL
ENSBTAT00000084934	25	9921544	10121548	Milk fat yield QTL
ENSBTAT00000084934	25	9941508	10141512	Milk fat yield QTL
ENSBTAT00000084934	25	9953143	10153147	Milk fat yield QTL
ENSBTAT00000084934	25	9963811	10163815	Milk fat yield QTL
ENSBTAT00000084934	25	9964334	10164338	Milk fat yield QTL
ENSBTAT00000084934	25	9965260	10165264	Milk fat yield QTL
ENSBTAT00000084934	25	9968743	10168747	Calving ease QTL
ENSBTAT00000084934	25	9968743	10168747	Daughter pregnancy rate QTL
ENSBTAT00000084934	25	9968743	10168747	Length of productive life QTL
ENSBTAT00000084934	25	9968743	10168747	Net merit QTL
ENSBTAT00000084934	25	9968743	10168747	Somatic cell score QTL
ENSBTAT00000084934	25	9968743	10168747	Stillbirth QTL
ENSBTAT00000084934	25	9968743	10168747	Strength QTL
ENSBTAT00000084934	25	9973310	10173314	Milk fat yield QTL
ENSBTAT00000084934	25	9975866	10175870	Milk fat yield QTL
ENSBTAT00000084934	25	10040477	10240481	Milk butyric acid content QTL
ENSBTAT00000085943	25	9864141	10064145	Milk fat yield QTL
ENSBTAT00000085943	25	9910606	10110610	Milk fat yield QTL
ENSBTAT00000085943	25	9913369	10113373	Milk fat yield QTL
ENSBTAT00000085943	25	9913428	10113432	Milk fat yield QTL
ENSBTAT00000085943	25	9913808	10113812	Milk fat yield QTL
ENSBTAT00000085943	25	9913855	10113859	Milk fat yield QTL
ENSBTAT00000085943	25	9914081	10114085	Milk fat yield QTL
ENSBTAT00000085943	25	9914140	10114144	Milk fat yield QTL
ENSBTAT00000085943	25	9914356	10114360	Milk fat yield QTL
ENSBTAT00000085943	25	9914455	10114459	Milk fat yield QTL
ENSBTAT00000085943	25	9914739	10114743	Milk fat yield QTL
ENSBTAT00000085943	25	9914856	10114860	Milk fat yield QTL
ENSBTAT00000085943	25	9915165	10115169	Milk fat yield QTL
ENSBTAT00000085943	25	9916341	10116345	Milk fat yield QTL
ENSBTAT00000085943	25	9916840	10116844	Milk fat yield QTL
ENSBTAT00000085943	25	9916877	10116881	Milk fat yield QTL
ENSBTAT00000085943	25	9917036	10117040	Milk fat yield QTL
ENSBTAT00000085943	25	9917094	10117098	Milk fat yield QTL
ENSBTAT00000085943	25	9917148	10117152	Milk fat yield QTL
ENSBTAT00000085943	25	9917209	10117213	Milk fat yield QTL
ENSBTAT00000085943	25	9918598	10118602	Milk fat yield QTL
ENSBTAT00000085943	25	9919757	10119761	Milk fat yield QTL
ENSBTAT00000085943	25	9919990	10119994	Milk fat yield QTL
ENSBTAT00000085943	25	9921468	10121472	Milk fat yield QTL
ENSBTAT00000085943	25	9921544	10121548	Milk fat yield QTL
ENSBTAT00000085943	25	9941508	10141512	Milk fat yield QTL
ENSBTAT00000085943	25	9953143	10153147	Milk fat yield QTL
ENSBTAT00000085943	25	9963811	10163815	Milk fat yield QTL
ENSBTAT00000085943	25	9964334	10164338	Milk fat yield QTL
ENSBTAT00000085943	25	9965260	10165264	Milk fat yield QTL
ENSBTAT00000085943	25	9968743	10168747	Calving ease QTL
ENSBTAT00000085943	25	9968743	10168747	Daughter pregnancy rate QTL
ENSBTAT00000085943	25	9968743	10168747	Length of productive life QTL
ENSBTAT00000085943	25	9968743	10168747	Net merit QTL
ENSBTAT00000085943	25	9968743	10168747	Somatic cell score QTL
ENSBTAT00000085943	25	9968743	10168747	Stillbirth QTL
ENSBTAT00000085943	25	9968743	10168747	Strength QTL
ENSBTAT00000085943	25	9973310	10173314	Milk fat yield QTL
ENSBTAT00000085943	25	9975866	10175870	Milk fat yield QTL
ENSBTAT00000085943	25	10040477	10240481	Milk butyric acid content QTL
ENSBTAT00000081442	26	42783000	42983004	Milking speed QTL
ENSBTAT00000081442	26	42857188	43057192	Average daily gain QTL
ENSBTAT00000081442	26	42857188	43057192	Calving ease
ENSBTAT00000081442	26	42857188	43057192	Calving ease QTL
ENSBTAT00000081442	26	42857188	43057192	Daughter pregnancy rate QTL
ENSBTAT00000081442	26	42857188	43057192	Length of productive life QTL
ENSBTAT00000081442	26	42857188	43057192	Milking speed QTL
ENSBTAT00000081442	26	42857188	43057192	Net merit QTL
ENSBTAT00000081442	26	42857188	43057192	Somatic cell score QTL
ENSBTAT00000081442	26	42857188	43057192	Stillbirth
ENSBTAT00000081442	26	42857188	43057192	Stillbirth QTL
ENSBTAT00000081442	26	42882391	43082395	Milking speed QTL
ENSBTAT00000081442	26	42920969	43120973	Milking speed QTL
ENSBTAT00000071387	27	24977800	25177804	Milk tridecylic acid content QTL
ENSBTAT00000071387	27	24997720	25197724	Body weight
ENSBTAT00000085304	29	49317368	49517372	Body weight
ENSBTAT00000085304	29	49317571	49517575	Body weight
ENSBTAT00000085304	29	49317571	49517575	Body weight
ENSBTAT00000085304	29	49318744	49518748	Body weight
ENSBTAT00000085304	29	49323253	49523257	Somatic cell score QTL
ENSBTAT00000085304	29	49327619	49527623	Milk fat percentage QTL
ENSBTAT00000085304	29	49327619	49527623	Milk fat yield QTL
ENSBTAT00000085304	29	49327619	49527623	Milk protein percentage QTL
ENSBTAT00000085304	29	49427923	49627927	Milk tridecylic acid content QTL
ENSBTAT00000085304	29	49427929	49627933	Milk tridecylic acid content QTL
ENSBTAT00000085304	29	49501474	49701478	Conception rate QTL
ENSBTAT00000085304	29	49501474	49701478	Daughter pregnancy rate QTL
ENSBTAT00000084270	29	49317368	49517372	Body weight
ENSBTAT00000084270	29	49317571	49517575	Body weight
ENSBTAT00000084270	29	49317571	49517575	Body weight
ENSBTAT00000084270	29	49318744	49518748	Body weight
ENSBTAT00000084270	29	49323253	49523257	Somatic cell score QTL
ENSBTAT00000084270	29	49327619	49527623	Milk fat percentage QTL
ENSBTAT00000084270	29	49327619	49527623	Milk fat yield QTL
ENSBTAT00000084270	29	49327619	49527623	Milk protein percentage QTL
ENSBTAT00000084270	29	49427923	49627927	Milk tridecylic acid content QTL
ENSBTAT00000084270	29	49427929	49627933	Milk tridecylic acid content QTL
ENSBTAT00000084270	29	49501474	49701478	Conception rate QTL
ENSBTAT00000084270	29	49501474	49701478	Daughter pregnancy rate QTL
ENSBTAT00000074950	3	13357324	13557328	Milk protein percentage QTL
ENSBTAT00000074950	3	13416550	13616554	Reproductive efficiency QTL
ENSBTAT00000072500	3	109330839	109530843	Carcass weight QTL
ENSBTAT00000072500	3	109330839	109530843	Muscle anserine content QTL
ENSBTAT00000072500	3	109334611	109534615	Milk tridecylic acid content QTL
ENSBTAT00000072500	3	109344583	109544587	Metabolic body weight QTL
ENSBTAT00000072500	3	109405541	109605545	Milk tetracosanoic acid content QTL
ENSBTAT00000082382	5	68626829	68826833	Cholesterol level QTL
ENSBTAT00000082382	5	68647626	68847630	Inseminations per conception QTL
ENSBTAT00000081270	6	110751297	110951301	Milk glycosylated kappa-casein percentage QTL
ENSBTAT00000081270	6	110791677	110991681	Muscle sodium content QTL
ENSBTAT00000081550	7	24209167	24409171	Tenderness score QTL
ENSBTAT00000081550	7	24297876	24497880	Calving ease
ENSBTAT00000081550	7	24297876	24497880	Calving ease QTL
ENSBTAT00000081550	7	24297876	24497880	Dairy form QTL
ENSBTAT00000081550	7	24297876	24497880	Daughter pregnancy rate QTL
ENSBTAT00000081550	7	24297876	24497880	Length of productive life QTL
ENSBTAT00000081550	7	24297876	24497880	Net merit QTL
ENSBTAT00000081550	7	24297876	24497880	Somatic cell score QTL
ENSBTAT00000081550	7	24297876	24497880	Stillbirth
ENSBTAT00000081550	7	24297876	24497880	Teat length QTL
ENSBTAT00000081550	7	24334168	24534172	Average daily gain QTL
ENSBTAT00000081550	7	24336987	24536991	Average daily gain QTL
ENSBTAT00000067034	8	84201315	84401319	Milk caproic acid content QTL
ENSBTAT00000067034	8	84302123	84502127	Milking speed QTL
ENSBTAT00000067034	8	84372389	84572393	Milking speed QTL
ENSBTAT00000087159	X	130441535	130641539	Body depth QTL
ENSBTAT00000087159	X	130441535	130641539	Calving ease
ENSBTAT00000087159	X	130441535	130641539	Calving ease QTL
ENSBTAT00000087159	X	130441535	130641539	Milk fat percentage QTL
ENSBTAT00000087159	X	130441535	130641539	Milk fat yield QTL
ENSBTAT00000087159	X	130441535	130641539	Milk protein percentage QTL
ENSBTAT00000087159	X	130441535	130641539	Milk protein yield QTL
ENSBTAT00000087159	X	130441535	130641539	Net merit QTL
ENSBTAT00000087159	X	130441535	130641539	Rump width QTL
ENSBTAT00000087159	X	130441535	130641539	Stature QTL
ENSBTAT00000087159	X	130441535	130641539	Strength QTL
ENSBTAT00000087159	X	130519088	130719092	Milk yield QTL
ENSBTAT00000087159	X	130549129	130749133	Inseminations per conception QTL

## Sheet: Cell
LncRNA	Chromosome	Start	End	Realted QTL
MSTRG.921.1	1	142420938	142620942	Lean meat yield QTL
MSTRG.921.1	1	142514014	142714018	Milk phosphorus content QTL
MSTRG.1153.2	10	1785818	1985822	First service conception QTL
MSTRG.1153.2	10	1785818	1985822	Inseminations per conception QTL
MSTRG.1153.2	10	1943134	2143138	Milk yield QTL
MSTRG.1153.2	10	1943134	2143138	Milk yield QTL
MSTRG.1696.1	10	46154920	46354924	Duration of exploration during novel object test QTL
MSTRG.1696.1	10	46154920	46354924	Lean meat yield QTL
MSTRG.1696.1	10	46154920	46354924	Milking speed QTL
MSTRG.1696.1	10	46166857	46366861	Milk protein percentage QTL
MSTRG.1696.1	10	46170245	46370249	Milk protein percentage QTL
MSTRG.1696.1	10	45973594	46173598	Age at puberty QTL
MSTRG.1696.1	10	45995469	46195473	Body weight
MSTRG.1696.1	10	46048671	46248675	Milk protein percentage QTL
MSTRG.1696.1	10	46052242	46252246	Milk protein percentage QTL
MSTRG.3904.6	12	84057095	84257099	Milk fat percentage QTL
MSTRG.3904.6	12	84084510	84284514	Milk zinc content QTL
MSTRG.3904.6	12	84087423	84287427	Milk zinc content QTL
MSTRG.3904.6	12	84089391	84289395	Body weight
MSTRG.3904.6	12	84091754	84291758	Milk zinc content QTL
MSTRG.3904.6	12	84098609	84298613	Milk zinc content QTL
MSTRG.3904.6	12	84130629	84330633	Milk glycosylated kappa-casein percentage QTL
MSTRG.3904.6	12	84154122	84354126	Milk tridecylic acid content QTL
MSTRG.3904.6	12	84193983	84393987	First service conception QTL
MSTRG.3904.6	12	84201880	84401884	Milk cis-vaccenic acid content QTL
MSTRG.4121.1	13	22062976	22262980	Body energy content QTL
MSTRG.5043.1	14	7773689	7973693	Scrotal circumference QTL
MSTRG.5043.1	14	7790579	7990583	Milk palmitoleic acid content QTL
MSTRG.5043.1	14	7794002	7994006	Milk fat percentage QTL
MSTRG.5043.1	14	7794002	7994006	Milk palmitoleic acid content QTL
MSTRG.5043.1	14	7794002	7994006	Milk protein yield QTL
MSTRG.5043.1	14	7794002	7994006	Milk yield QTL
MSTRG.5043.1	14	7794002	7994006	Milk yield QTL
MSTRG.5043.1	14	7794002	7994006	Milking speed QTL
MSTRG.5043.1	14	7795930	7995934	Milk palmitoleic acid content QTL
MSTRG.5043.1	14	7808958	8008962	Milk fat percentage QTL
MSTRG.5043.1	14	7813321	8013325	Milk palmitoleic acid content QTL
MSTRG.5043.1	14	7817240	8017244	Milk fat percentage QTL
MSTRG.5043.1	14	7817240	8017244	Milk fat percentage QTL
MSTRG.5043.1	14	7817240	8017244	Milk fat percentage QTL
MSTRG.5043.1	14	7817240	8017244	Milk fat yield QTL
MSTRG.5043.1	14	7817240	8017244	Milk fat yield QTL
MSTRG.5043.1	14	7817240	8017244	Milk oleic acid content QTL
MSTRG.5043.1	14	7817240	8017244	Milk protein percentage QTL
MSTRG.5043.1	14	7818409	8018413	Milk fat percentage QTL
MSTRG.5043.1	14	7821939	8021943	Milk fat percentage QTL
MSTRG.5043.1	14	7822967	8022971	Milk fat percentage QTL
MSTRG.5043.1	14	7823665	8023669	Milk fat percentage QTL
MSTRG.5043.1	14	7823665	8023669	Milk fat yield QTL
MSTRG.5043.1	14	7826022	8026026	Milk fat percentage QTL
MSTRG.5043.1	14	7827118	8027122	Milk fat percentage QTL
MSTRG.5043.1	14	7833110	8033114	Milk fat percentage QTL
MSTRG.5043.1	14	7834898	8034902	Milk fat percentage QTL
MSTRG.5043.1	14	7837056	8037060	Milk fat percentage QTL
MSTRG.5043.1	14	7839050	8039054	Milk fat percentage QTL
MSTRG.5043.1	14	7840647	8040651	Milk fat percentage QTL
MSTRG.5043.1	14	7844918	8044922	Milk fat percentage QTL
MSTRG.5043.1	14	7850985	8050989	Duration of inactivity during open field test QTL
MSTRG.5043.1	14	7850985	8050989	Milk fat percentage QTL
MSTRG.5043.1	14	7850985	8050989	Milk fat percentage QTL
MSTRG.5043.1	14	7850985	8050989	Milk fat yield QTL
MSTRG.5043.1	14	7850985	8050989	Milking speed QTL
MSTRG.5043.1	14	7853830	8053834	Milk fat percentage QTL
MSTRG.5043.1	14	7872762	8072766	Milk fat percentage QTL
MSTRG.5043.1	14	7872762	8072766	Milk fat percentage QTL
MSTRG.5043.1	14	7872762	8072766	Milking speed QTL
MSTRG.5043.1	14	7877512	8077516	Milk fat percentage QTL
MSTRG.5043.1	14	7877512	8077516	Milk fat yield QTL
MSTRG.5043.1	14	7893982	8093986	Milk fat percentage QTL
MSTRG.5043.1	14	7897477	8097481	Milk fat percentage QTL
MSTRG.5043.1	14	7898248	8098252	Milk fat percentage QTL
MSTRG.5043.1	14	7900020	8100024	Milk fat percentage QTL
MSTRG.5043.1	14	7943024	8143028	Milk fat percentage QTL
MSTRG.5043.1	14	7952225	8152229	Milk fat percentage QTL
MSTRG.5043.1	14	7962451	8162455	Milk fat percentage QTL
MSTRG.5043.1	14	7962451	8162455	Milk myristoleic acid content QTL
ENSBTAT00000078873	14	20793052	20993056	Age at puberty QTL
ENSBTAT00000078873	14	20793052	20993056	Insulin-like growth factor 1 level QTL
ENSBTAT00000078873	14	20793052	20993056	Interval to first estrus after calving QTL
ENSBTAT00000078873	14	20831581	21031585	Age at puberty QTL
ENSBTAT00000078873	14	20831581	21031585	Calving ease QTL
ENSBTAT00000078873	14	20831581	21031585	Foot angle QTL
ENSBTAT00000078873	14	20831581	21031585	Insulin-like growth factor 1 level QTL
ENSBTAT00000078873	14	20831581	21031585	Milk fat yield QTL
ENSBTAT00000078873	14	20831581	21031585	Milk protein percentage QTL
ENSBTAT00000078873	14	20831581	21031585	Milk protein yield QTL
ENSBTAT00000078873	14	20831581	21031585	Milk yield QTL
ENSBTAT00000078873	14	20831581	21031585	Net merit QTL
ENSBTAT00000078873	14	20831581	21031585	Rear leg placement - rear view QTL
ENSBTAT00000078873	14	20831581	21031585	Scrotal circumference QTL
ENSBTAT00000078873	14	20831581	21031585	Stillbirth
ENSBTAT00000078873	14	20854645	21054649	Age at puberty QTL
ENSBTAT00000078873	14	20854645	21054649	Insulin-like growth factor 1 level QTL
ENSBTAT00000078873	14	20887792	21087796	Age at puberty QTL
MSTRG.9666.1	19	26365826	26565830	Milking speed QTL
MSTRG.9666.1	19	26398168	26598172	Milking speed QTL
MSTRG.11252.1	2	105927003	106127007	Milk butyric acid content QTL
MSTRG.11252.1	2	105728121	105928125	Body weight
MSTRG.11252.1	2	105802028	106002032	Milk zinc content QTL
MSTRG.11252.1	2	105878098	106078102	Milk eicosapentaenoic acid content QTL
MSTRG.12063.1	20	28627699	28827703	Milk fat percentage QTL
MSTRG.12063.1	20	28627699	28827703	Milk protein percentage QTL
MSTRG.12063.1	20	28658793	28858797	Lean meat yield QTL
MSTRG.12063.1	20	28658793	28858797	Milk fat percentage QTL
MSTRG.12063.1	20	28658793	28858797	Milk protein percentage QTL
MSTRG.12063.1	20	28658793	28858797	Milk protein percentage QTL
MSTRG.12063.1	20	28658793	28858797	Milk protein percentage QTL
MSTRG.12063.1	20	28658793	28858797	Milk protein percentage QTL
MSTRG.12063.1	20	28658793	28858797	Milk protein yield QTL
MSTRG.12063.1	20	28658793	28858797	Milk yield QTL
MSTRG.12063.1	20	28682363	28882367	Milk protein percentage QTL
MSTRG.12063.1	20	28689145	28889149	Milk fat percentage QTL
MSTRG.12063.1	20	28689145	28889149	Milk protein percentage QTL
MSTRG.12525.1	21	26662298	26862302	Body weight
MSTRG.12525.1	21	26684909	26884913	Milk tridecylic acid content QTL
MSTRG.12525.1	21	26721494	26921498	M. paratuberculosis susceptibility QTL
MSTRG.12525.1	21	26721494	26921498	M. paratuberculosis susceptibility QTL
MSTRG.14386.1	23	50491485	50691489	Milk yield QTL
MSTRG.14386.1	23	50496567	50696571	Milk yield QTL
MSTRG.14386.1	23	50512842	50712846	Milk yield QTL
MSTRG.14386.1	23	50519714	50719718	Milk yield QTL
MSTRG.14388.1	23	50491485	50691489	Milk yield QTL
MSTRG.14388.1	23	50496567	50696571	Milk yield QTL
MSTRG.14388.1	23	50512842	50712846	Milk yield QTL
MSTRG.14388.1	23	50519714	50719718	Milk yield QTL
MSTRG.14820.1	24	61719638	61919642	Calving ease
MSTRG.14820.1	24	61719638	61919642	Calving ease QTL
MSTRG.14820.1	24	61719638	61919642	Feet and leg conformation QTL
MSTRG.14820.1	24	61719638	61919642	Foot angle QTL
MSTRG.14820.1	24	61719638	61919642	Length of productive life QTL
MSTRG.14820.1	24	61719638	61919642	Milk fat percentage QTL
MSTRG.14820.1	24	61719638	61919642	Milk fat yield QTL
MSTRG.14820.1	24	61719638	61919642	Milk protein percentage QTL
MSTRG.14820.1	24	61719638	61919642	Milk protein yield QTL
MSTRG.14820.1	24	61719638	61919642	Milk yield QTL
MSTRG.14820.1	24	61719638	61919642	Net merit QTL
MSTRG.14820.1	24	61719638	61919642	Rear leg placement - rear view QTL
MSTRG.14820.1	24	61719638	61919642	Rear leg placement - side view QTL
MSTRG.14820.1	24	61719638	61919642	Rump angle QTL
MSTRG.14820.1	24	61719638	61919642	Somatic cell score QTL
MSTRG.14820.1	24	61719638	61919642	Stature QTL
MSTRG.14820.1	24	61719638	61919642	Stillbirth QTL
MSTRG.14820.1	24	61719638	61919642	Strength QTL
MSTRG.14820.1	24	61719638	61919642	Teat length QTL
MSTRG.14820.1	24	61719638	61919642	Udder depth QTL
MSTRG.14820.1	24	61835737	62035741	First service conception QTL
MSTRG.14820.1	24	61835737	62035741	Inseminations per conception QTL
MSTRG.15217.43	25	22080040	22280044	Milk glycosylated kappa-casein percentage QTL
MSTRG.15217.43	25	22133001	22333005	Milk kappa-casein percentage QTL
MSTRG.15217.43	25	22142435	22342439	Milk kappa-casein percentage QTL
MSTRG.15217.43	25	22172423	22372427	Milk kappa-casein percentage QTL
MSTRG.16112.1	26	42475118	42675122	Age at puberty QTL
MSTRG.17094.1	29	35992656	36192660	Milk kappa-casein percentage QTL
MSTRG.17094.1	29	36121963	36321967	Milk protein percentage QTL
ENSBTAT00000070281	3	21031272	21231276	Milk protein percentage QTL
ENSBTAT00000070281	3	21063143	21263147	Body weight gain QTL
ENSBTAT00000070281	3	21063143	21263147	Milk protein percentage QTL
MSTRG.18789.24	3	104443688	104643692	Milk fat yield QTL
MSTRG.18789.24	3	104443688	104643692	Milk yield QTL
MSTRG.18789.24	3	104542200	104742204	Marbling score QTL
MSTRG.18789.24	3	104570973	104770977	Bovine respiratory disease susceptibility QTL
MSTRG.18789.24	3	104605186	104805190	Milk yield QTL
MSTRG.18789.24	3	104638278	104838282	M. paratuberculosis susceptibility QTL
MSTRG.18789.24	3	104638278	104838282	M. paratuberculosis susceptibility QTL
MSTRG.19024.1	3	119980540	120180544	Milk kappa-casein percentage QTL
MSTRG.19024.1	3	119980540	120180544	Milk unglycosylated kappa-casein percentage QTL
MSTRG.19024.1	3	120002798	120202802	Milk kappa-casein percentage QTL
MSTRG.19024.1	3	120002798	120202802	Milk unglycosylated kappa-casein percentage QTL
MSTRG.19024.1	3	120005989	120205993	Milk kappa-casein percentage QTL
MSTRG.19024.1	3	120005989	120205993	Milk unglycosylated kappa-casein percentage QTL
MSTRG.19024.1	3	120067277	120267281	Milk kappa-casein percentage QTL
MSTRG.19024.1	3	120108920	120308924	Lean meat yield QTL
MSTRG.19661.25	4	93987659	94187663	Calving ease
MSTRG.19661.25	4	93987659	94187663	Calving ease QTL
MSTRG.19661.25	4	93987659	94187663	Dairy form QTL
MSTRG.19661.25	4	93987659	94187663	Daughter pregnancy rate QTL
MSTRG.19661.25	4	93987659	94187663	Length of productive life QTL
MSTRG.19661.25	4	93987659	94187663	Milk fat percentage QTL
MSTRG.19661.25	4	93987659	94187663	Milk fat yield QTL
MSTRG.19661.25	4	93987659	94187663	Milk protein percentage QTL
MSTRG.19661.25	4	93987659	94187663	Milk protein yield QTL
MSTRG.19661.25	4	93987659	94187663	Muscle carnosine content QTL
MSTRG.19661.25	4	93987659	94187663	Net merit QTL
MSTRG.19661.25	4	93987659	94187663	Rear leg placement - side view QTL
MSTRG.19661.25	4	93987659	94187663	Somatic cell score QTL
MSTRG.19661.25	4	93987659	94187663	Stillbirth QTL
MSTRG.19661.25	4	93987659	94187663	Teat length QTL
MSTRG.20872.1	5	99910903	100110907	Milk fat percentage QTL
MSTRG.20872.1	5	99936262	100136266	Milk fat yield QTL
MSTRG.20872.1	5	99975901	100175905	Milk fat percentage QTL
MSTRG.20872.1	5	100000896	100200900	Milk fat yield QTL
MSTRG.20872.2	5	99910903	100110907	Milk fat percentage QTL
MSTRG.20872.2	5	99936262	100136266	Milk fat yield QTL
MSTRG.20872.2	5	99975901	100175905	Milk fat percentage QTL
MSTRG.20872.2	5	100000896	100200900	Milk fat yield QTL
