# Supplementary material for: Transcriptome sequencing analysis for the identification of stable lncRNAs associated with bovine Staphylococcus aureus mastitis
Source: J Anim Sci Biotechnol. 2021 Dec 13;12:120. doi: 10.1186/s40104-021-00639-2 (PMC8667444; doi:10.1186/s40104-021-00639-2)
Supplement: Supplementary file 5 — Additional file 5. SNP information [file 40104_2021_639_MOESM5_ESM.xlsx]

## Sheet: PRANCR
SNP	#CHROM	POS	ID	REF	ALT
SNP1	5	43209929	ARS-BFGL-NGS-65121	A	G
SNP2	5	43227324	BovineHD0500012371	A	G
SNP3	5	43245993	BovineHD0500012377	A	G
SNP4	5	43253141	ARS-BFGL-NGS-62008	T	C
SNP5	5	43275588	BTB-00226702	A	G
SNP6	5	43282776	BovineHD0500012390	T	C
SNP7	5	43315469	BTB-01968129	T	C
SNP8	5	43332179	BovineHD0500012409	A	G
SNP9	5	43333521	BovineHD0500012410	A	G
SNP10	5	43355001	BovineHD0500012414	T	G
SNP11	5	43365207	BTB-01477513	T	G

## Sheet: TNK2-AS1
SNP	#CHROM	POS	ID	REF	ALT
SNP1	1	70590429	BovineHD0100020187	G	A
SNP2	1	70599101	BovineHD0100020188	A	G
SNP3	1	70612601	BovineHD0100020191	C	A
SNP4	1	70628465	BovineHD0100020194	A	G
SNP5	1	70660314	BTB-00031796	G	A
SNP6	1	70711618	BovineHD0100020214	A	G
SNP7	1	70723224	BovineHD0100020221	A	G
SNP8	1	70731040	BovineHD0100020223	A	C
