# Supplementary material for: Transcriptome sequencing analysis for the identification of stable lncRNAs associated with bovine Staphylococcus aureus mastitis
Source: J Anim Sci Biotechnol. 2021 Dec 13;12:120. doi: 10.1186/s40104-021-00639-2 (PMC8667444; doi:10.1186/s40104-021-00639-2)
Supplement: Supplementary file 6 — Additional file 6. Association between PRANCR SNPs and HPs [file 40104_2021_639_MOESM6_ESM.xlsx]

## Sheet: PRANCR P value
Table Associations of SNPs around lncRNA-PRANCR with the indicators of complete blood count
Parameter	SNP2	SNP3	SNP4	SNP5	SNP6	SNP7	SNP8	SNP9	SNP10	SNP11
WBC	0.3986	0.6631	0.7345	0.8849	0.8849	0.527	0.6905	0.5451	0.4803	0.4803
RBC	0.2935	0.8022	0.0477	0.4609	0.4609	0.96	0.0786	0.1779	0.9306	0.9306
HGB	0.3674	0.9084	0.1083	0.6133	0.6133	0.8412	0.0659	0.1541	0.6907	0.6907
HCT	0.2	0.836	0.0373	0.5691	0.5691	0.9711	0.064	0.1541	0.9423	0.9423
MCV	0.1446	0.0564	0.1174	0.9525	0.9525	0.0503	0.1	0.104	0.0265	0.0265
MCH	0.7072	0.7538	0.3257	0.5707	0.5707	0.5466	0.0465	0.0978	0.4776	0.4776
MCHC	0.5923	0.9042	0.1913	0.6379	0.6379	0.7349	0.0677	0.1478	0.6306	0.6306
PLT	0.0528	0.1777	0.3564	0.4841	0.4841	0.2092	0.2793	0.1798	0.3411	0.3411
NETU%	0.0908	0.5009	0.0358	0.3641	0.3641	0.4296	0.879	0.7879	0.426	0.426
NETU#	0.4187	0.8276	0.6882	0.6783	0.6783	0.6208	0.5784	0.4278	0.5322	0.5322
LYMPH%	0.19	0.586	0.0557	0.1031	0.1031	0.403	0.8068	0.7275	0.6439	0.6439
LYMPH#	0.3722	0.848	0.7509	0.6008	0.6008	0.6126	0.5695	0.4147	0.5896	0.5896
MONO%	0.6027	0.836	0.6918	0.4978	0.4978	0.6566	0.8426	0.9772	0.5401	0.5401
MONO#	0.2779	0.7573	0.7988	0.9114	0.9114	0.5663	0.6458	0.6052	0.5233	0.5233
EO%	0.1514	0.6172	0.0346	0.25	0.25	0.4922	0.7756	0.7353	0.6529	0.6529
EO#	0.1736	0.3847	0.0326	0.3082	0.3082	0.3833	0.8743	0.9108	0.481	0.481
BASO%	0.1466	0.6239	0.0369	0.2382	0.2382	0.4977	0.7602	0.7142	0.6496	0.6496
BASO#	0.208	0.1339	0.0203	0.2576	0.2576	0.1957	0.8184	0.6612	0.2703	0.2703
PDW	0.1479	0.5902	0.1904	0.8076	0.8076	0.1322	0.5397	0.728	0.4708	0.4708
MPV	0.6729	0.6443	0.5112	0.0733	0.0733	0.7212	0.8692	0.7623	0.8201	0.8201
RDW-SD	0.8277	0.135	0.8626	0.9518	0.9518	0.3909	0.1109	0.0954	0.1397	0.1397
RDW-CV	0.2034	0.2475	0.6547	0.8519	0.8519	0.4832	0.4985	0.4437	0.242	0.242
P-LCR	0.624	0.7797	0.5844	0.5472	0.5472	0.3875	0.1801	0.2317	0.7264	0.7264
PCT	0.1531	0.492	0.2323	0.9961	0.9961	0.3403	0.6802	0.5175	0.1844	0.1844

## Sheet: PRANCR mean and error
SNP2	WBC LSMEAN	Error		SNP3	WBC LSMEAN	Error		SNP4	WBC LSMEAN	Error		SNP5	WBC LSMEAN	Error		SNP6	WBC LSMEAN	Error		SNP7	WBC LSMEAN	Error		SNP8	WBC LSMEAN	Error		SNP9	WBC LSMEAN	Error		SNP10	WBC LSMEAN	Error		SNP11	WBC LSMEAN	Error
AA	11.7253	0.543637		AA	11.2404	0.481999		TT	11.3535	0.617201		AA	11.3183	0.493752		TT	11.3183	0.493752		TT	11.1882	0.495999		AA	11.0504	0.62887		AA	11.9411	0.711016		TT	11.1259	0.502217		TT	11.1259	0.502217
AG	10.8298	0.613241		AG	11.7538	0.642185		TC	11.6674	0.553835		AG	11.5566	0.658311		TC	11.5566	0.658311		TC	11.9328	0.620674		AG	11.6175	0.602675		AG	11.6605	0.603546		TG	11.9673	0.614761		TG	11.9673	0.614761
GG	11.7212	0.816394		GG	12.0926	1.24868		CC	11.0316	0.728905		GG	11.7697	1.02111		CC	11.7697	1.02111		CC	11.0955	1.11562		GG	11.8182	0.716555		GG	10.9358	0.63763		GG	11.3943	1.02852		GG	11.3943	1.02852
SNP2	RBC LSMEAN	Error		SNP3	RBC LSMEAN	Error		SNP4	RBC LSMEAN	Error		SNP5	RBC LSMEAN	Error		SNP6	RBC LSMEAN	Error		SNP7	RBC LSMEAN	Error		SNP8	RBC LSMEAN	Error		SNP9	RBC LSMEAN	Error		SNP10	RBC LSMEAN	Error		SNP11	RBC LSMEAN	Error
AA	6.429	0.166087		AA	6.33542	0.148071		TT	6.04969	0.183542		AA	6.22456	0.150268		TT	6.22456	0.150268		TT	6.31974	0.153066		AA	6.34652	0.188183		AA	6.52992	0.215268		TT	6.27615	0.155091		TT	6.27615	0.155091
AG	6.30603	0.187352		AG	6.24433	0.19728		TC	6.30645	0.164698		AG	6.35175	0.200349		TC	6.35175	0.200349		TC	6.26695	0.191541		AG	6.07417	0.180344		AG	6.1114	0.182731		TG	6.34673	0.189846		TG	6.34673	0.189846
GG	5.98483	0.249418		GG	6.10658	0.383597		CC	6.67891	0.21676		GG	6.61084	0.310763		CC	6.61084	0.310763		CC	6.24988	0.344282		GG	6.58608	0.214421		GG	6.3412	0.19305		GG	6.24925	0.317621		GG	6.24925	0.317621
SNP2	HGB LSMEAN	Error		SNP3	HGB LSMEAN	Error		SNP4	HGB LSMEAN	Error		SNP5	HGB LSMEAN	Error		SNP6	HGB LSMEAN	Error		SNP7	HGB LSMEAN	Error		SNP8	HGB LSMEAN	Error		SNP9	HGB LSMEAN	Error		SNP10	HGB LSMEAN	Error		SNP11	HGB LSMEAN	Error
AA	87.7956	2.38849		AA	85.8602	2.12703		TT	83.6868	2.65704		AA	84.8021	2.16246		TT	84.8021	2.16246		TT	85.5799	2.19253		AA	85.4513	2.69422		AA	90.0499	3.08313		TT	84.8346	2.21745		TT	84.8346	2.21745
AG	85.0152	2.6943		AG	85.3055	2.83392		TC	84.9072	2.38425		AG	86.9373	2.88317		TC	86.9373	2.88317		TC	85.7092	2.74365		AG	83.1618	2.58199		AG	83.7623	2.61711		TG	87.0143	2.71436		TG	87.0143	2.71436
GG	82.4136	3.58686		GG	87.7942	5.51034		CC	91.0782	3.13793		GG	88.7182	4.47211		CC	88.7182	4.47211		CC	88.4673	4.93151		GG	90.8326	3.06988		GG	85.2828	2.76491		GG	87.9714	4.54125		GG	87.9714	4.54125
SNP2	HCT LSMEAN	Error		SNP3	HCT LSMEAN	Error		SNP4	HCT LSMEAN	Error		SNP5	HCT LSMEAN	Error		SNP6	HCT LSMEAN	Error		SNP7	HCT LSMEAN	Error		SNP8	HCT LSMEAN	Error		SNP9	HCT LSMEAN	Error		SNP10	HCT LSMEAN	Error		SNP11	HCT LSMEAN	Error
AA	29.7434	0.52015		AA	29.3557	0.465919		TT	28.5434	0.575695		AA	29.0213	0.473724		TT	29.0213	0.473724		TT	29.284	0.481479		AA	29.4112	0.590512		AA	29.9665	0.675975		TT	29.1652	0.487854		TT	29.1652	0.487854
AG	29.1507	0.586747		AG	28.9944	0.620761		TC	29.118	0.51659		AG	29.4059	0.631607		TC	29.4059	0.631607		TC	29.1545	0.602504		AG	28.483	0.565915		AG	28.6045	0.573802		TG	29.3684	0.597179		TG	29.3684	0.597179
GG	28.173	0.781123		GG	28.902	1.20702		CC	30.5719	0.679888		GG	30.0371	0.979691		CC	30.0371	0.979691		CC	29.0759	1.08296		GG	30.148	0.672849		GG	29.3931	0.606206		GG	29.0928	0.999107		GG	29.0928	0.999107
SNP2	MCV LSMEAN	Error		SNP3	MCV LSMEAN	Error		SNP4	MCV LSMEAN	Error		SNP5	MCV LSMEAN	Error		SNP6	MCV LSMEAN	Error		SNP7	MCV LSMEAN	Error		SNP8	MCV LSMEAN	Error		SNP9	MCV LSMEAN	Error		SNP10	MCV LSMEAN	Error		SNP11	MCV LSMEAN	Error
AA	47.7773	0.482142		AA	47.9047	0.420636		TT	48.7279	0.542418		AA	48.4189	0.443222		TT	48.4189	0.443222		TT	47.8634	0.43341		AA	47.4913	0.552069		AA	48.9498	0.626099		TT	47.8495	0.436185		TT	47.8495	0.436185
AG	48.9069	0.543872		AG	49.2131	0.560429		TC	48.5933	0.486729		AG	48.3324	0.59094		TC	48.3324	0.59094		TC	49.0477	0.542353		AG	49.0213	0.529073		AG	48.9959	0.531464		TG	48.91	0.533932		TG	48.91	0.533932
GG	48.8466	0.724044		GG	49.6294	1.08971		CC	47.2905	0.640587		GG	48.1316	0.916612		CC	48.1316	0.916612		CC	49.8092	0.97484		GG	48.8904	0.629046		GG	47.4683	0.561477		GG	50.166	0.893291		GG	50.166	0.893291
SNP2	MCH LSMEAN	Error		SNP3	MCH LSMEAN	Error		SNP4	MCH LSMEAN	Error		SNP5	MCH LSMEAN	Error		SNP6	MCH LSMEAN	Error		SNP7	MCH LSMEAN	Error		SNP8	MCH LSMEAN	Error		SNP9	MCH LSMEAN	Error		SNP10	MCH LSMEAN	Error		SNP11	MCH LSMEAN	Error
AA	14.5597	0.346869		AA	14.3254	0.306022		TT	14.1939	0.387784		AA	14.2255	0.311516		TT	14.2255	0.311516		TT	14.2928	0.31459		AA	14.2245	0.386931		AA	15.1171	0.44226		TT	14.2244	0.318385		TT	14.2244	0.318385
AG	14.2459	0.391279		AG	14.4159	0.407724		TC	14.2625	0.347972		AG	14.5668	0.415339		TC	14.5668	0.415339		TC	14.4192	0.393667		AG	14.059	0.370814		AG	14.1474	0.375413		TG	14.5264	0.389733		TG	14.5264	0.389733
GG	14.1812	0.520901		GG	14.9271	0.79279		CC	14.933	0.457968		GG	14.817	0.644236		CC	14.817	0.644236		CC	15.0819	0.707587		GG	15.2076	0.440883		GG	14.1842	0.396613		GG	15.0015	0.652041		GG	15.0015	0.652041
SNP2	MCHC LSMEAN	Error		SNP3	MCHC LSMEAN	Error		SNP4	MCHC LSMEAN	Error		SNP5	MCHC LSMEAN	Error		SNP6	MCHC LSMEAN	Error		SNP7	MCHC LSMEAN	Error		SNP8	MCHC LSMEAN	Error		SNP9	MCHC LSMEAN	Error		SNP10	MCHC LSMEAN	Error		SNP11	MCHC LSMEAN	Error
AA	301.437	7.51091		AA	296.352	6.65294		TT	290.755	8.36386		AA	293.791	6.76707		TT	293.791	6.76707		TT	295.672	6.8479		AA	295.413	8.43002		AA	310.404	9.63945		TT	293.76	6.9291		TT	293.76	6.9291
AG	294.232	8.47256		AG	296.432	8.86396		TC	294.604	7.50517		AG	300.087	9.02242		TC	300.087	9.02242		TC	296.765	8.5692		AG	288.754	8.07888		AG	290.598	8.18245		TG	299.98	8.48187		TG	299.98	8.48187
GG	289.925	11.2793		GG	303.993	17.2353		CC	310.944	9.8776		GG	305.657	13.9947		CC	305.657	13.9947		CC	307.848	15.4025		GG	312.597	9.60544		GG	294.773	8.64453		GG	306.385	14.1905		GG	306.385	14.1905
SNP2	PLT LSMEAN	Error		SNP3	PLT LSMEAN	Error		SNP4	PLT LSMEAN	Error		SNP5	PLT LSMEAN	Error		SNP6	PLT LSMEAN	Error		SNP7	PLT LSMEAN	Error		SNP8	PLT LSMEAN	Error		SNP9	PLT LSMEAN	Error		SNP10	PLT LSMEAN	Error		SNP11	PLT LSMEAN	Error
AA	524.182	23.1791		AA	506.185	20.7125		TT	476.519	26.6981		AA	482.375	21.3866		TT	482.375	21.3866		TT	509.463	21.4075		AA	495.984	27.1478		AA	523.2	30.6246		TT	507.753	21.8164		TT	507.753	21.8164
AG	485.956	26.1468		AG	455.668	27.5961		TC	487.839	23.9571		AG	499.275	28.5144		TC	499.275	28.5144		TC	457.891	26.7885		AG	470.423	26.017		AG	464.576	25.9957		TG	463.997	26.7054		TG	463.997	26.7054
GG	429.58	34.8087		GG	527.147	53.6585		CC	527.735	31.5301		GG	535.825	44.2288		CC	535.825	44.2288		CC	509.492	48.1504		GG	522.656	30.9331		GG	500.776	27.4637		GG	500	44.6792		GG	500	44.6792
SNP2	NETU% LSMEAN	Error		SNP3	NETU% LSMEAN	Error		SNP4	NETU% LSMEAN	Error		SNP5	NETU% LSMEAN	Error		SNP6	NETU% LSMEAN	Error		SNP7	NETU% LSMEAN	Error		SNP8	NETU% LSMEAN	Error		SNP9	NETU% LSMEAN	Error		SNP10	NETU% LSMEAN	Error		SNP11	NETU% LSMEAN	Error
AA	26.0491	0.336237		AA	25.7683	0.302111		TT	25.0404	0.375252		AA	25.4692	0.307396		TT	25.4692	0.307396		TT	25.802	0.31115		AA	25.5352	0.396461		AA	25.77	0.448883		TT	25.7277	0.315346		TT	25.7277	0.315346
AG	25.716	0.379287		AG	25.6191	0.402514		TC	25.8537	0.336726		AG	26.0872	0.409846		TC	26.0872	0.409846		TC	25.5973	0.389362		AG	25.773	0.379947		AG	25.8479	0.381034		TG	25.7552	0.386014		TG	25.7552	0.386014
GG	24.7819	0.504936		GG	24.8383	0.78266		CC	26.335	0.443167		GG	25.8682	0.635716		CC	25.8682	0.635716		CC	24.8838	0.699849		GG	25.8015	0.451741		GG	25.4815	0.402552		GG	24.9149	0.645818		GG	24.9149	0.645818
SNP2	NETU# LSMEAN	Error		SNP3	NETU# LSMEAN	Error		SNP4	NETU# LSMEAN	Error		SNP5	NETU# LSMEAN	Error		SNP6	NETU# LSMEAN	Error		SNP7	NETU# LSMEAN	Error		SNP8	NETU# LSMEAN	Error		SNP9	NETU# LSMEAN	Error		SNP10	NETU# LSMEAN	Error		SNP11	NETU# LSMEAN	Error
AA	3.06059	0.147175		AA	2.91208	0.130738		TT	2.85619	0.166878		AA	2.89204	0.133202		TT	2.89204	0.133202		TT	2.90484	0.134449		AA	2.82398	0.169821		AA	3.10097	0.191865		TT	2.88227	0.136042		TT	2.88227	0.136042
AG	2.81454	0.166018		AG	3.01973	0.174187		TC	3.0264	0.149745		AG	3.02845	0.177596		TC	3.02845	0.177596		TC	3.05577	0.168244		AG	3.01173	0.162748		AG	3.03459	0.162865		TG	3.08173	0.166528		TG	3.08173	0.166528
GG	2.90988	0.221016		GG	3.03002	0.338693		CC	2.92831	0.19708		GG	3.08142	0.275471		CC	3.08142	0.275471		CC	2.80152	0.302407		GG	3.07567	0.1935		GG	2.78667	0.172062		GG	2.86768	0.278609		GG	2.86768	0.278609
SNP2	LYMPH% LSMEAN	Error		SNP3	LYMPH% LSMEAN	Error		SNP4	LYMPH% LSMEAN	Error		SNP5	LYMPH% LSMEAN	Error		SNP6	LYMPH% LSMEAN	Error		SNP7	LYMPH% LSMEAN	Error		SNP8	LYMPH% LSMEAN	Error		SNP9	LYMPH% LSMEAN	Error		SNP10	LYMPH% LSMEAN	Error		SNP11	LYMPH% LSMEAN	Error
AA	52.2202	0.629907		AA	51.7	0.56233		TT	50.4736	0.700681		AA	50.9588	0.563218		TT	50.9588	0.563218		TT	51.733	0.577735		AA	51.1879	0.735959		AA	51.9047	0.833325		TT	51.6153	0.588637		TT	51.6153	0.588637
AG	51.1984	0.710556		AG	51.3228	0.749213		TC	51.7159	0.628744		AG	52.7067	0.750928		TC	52.7067	0.750928		TC	51.4002	0.722956		AG	51.6796	0.705303		AG	51.7666	0.707368		TG	51.5642	0.720547		TG	51.5642	0.720547
GG	50.4378	0.945947		GG	50.2199	1.45679		CC	52.7772	0.827494		GG	51.6922	1.16477		CC	51.6922	1.16477		CC	49.9553	1.29946		GG	51.8765	0.838576		GG	51.0861	0.747314		GG	50.4897	1.20551		GG	50.4897	1.20551
SNP2	LYMPH# LSMEAN	Error		SNP3	LYMPH# LSMEAN	Error		SNP4	LYMPH# LSMEAN	Error		SNP5	LYMPH# LSMEAN	Error		SNP6	LYMPH# LSMEAN	Error		SNP7	LYMPH# LSMEAN	Error		SNP8	LYMPH# LSMEAN	Error		SNP9	LYMPH# LSMEAN	Error		SNP10	LYMPH# LSMEAN	Error		SNP11	LYMPH# LSMEAN	Error
AA	6.1378	0.293195		AA	5.8538	0.260862		TT	5.75992	0.333205		AA	5.78799	0.26535		TT	5.78799	0.26535		TT	5.83514	0.268155		AA	5.66642	0.338695		AA	6.23904	0.382594		TT	5.79356	0.27168		TT	5.79356	0.27168
AG	5.6097	0.330734		AG	6.03975	0.347556		TC	6.05663	0.298996		AG	6.12624	0.353786		TC	6.12624	0.353786		TC	6.13216	0.335559		AG	6.05076	0.324587		AG	6.08461	0.324765		TG	6.16548	0.332563		TG	6.16548	0.332563
GG	5.92374	0.440299		GG	6.12156	0.675797		CC	5.87992	0.39351		GG	6.16913	0.54876		CC	6.16913	0.54876		CC	5.60493	0.603143		GG	6.17332	0.385921		GG	5.59427	0.343106		GG	5.80364	0.556392		GG	5.80364	0.556392
SNP2	MONO% LSMEAN	Error		SNP3	MONO% LSMEAN	Error		SNP4	MONO% LSMEAN	Error		SNP5	MONO% LSMEAN	Error		SNP6	MONO% LSMEAN	Error		SNP7	MONO% LSMEAN	Error		SNP8	MONO% LSMEAN	Error		SNP9	MONO% LSMEAN	Error		SNP10	MONO% LSMEAN	Error		SNP11	MONO% LSMEAN	Error
AA	10.4483	0.188514		AA	10.3649	0.166802		TT	10.3989	0.2129		AA	10.4847	0.169345		TT	10.4847	0.169345		TT	10.3313	0.171625		AA	10.3075	0.21755		AA	10.4318	0.247022		TT	10.3149	0.173579		TT	10.3149	0.173579
AG	10.2482	0.21265		AG	10.4473	0.222237		TC	10.3249	0.191042		AG	10.1977	0.225784		TC	10.1977	0.225784		TC	10.4858	0.214765		AG	10.4567	0.208488		AG	10.4186	0.209684		TG	10.4926	0.212477		TG	10.4926	0.212477
GG	10.5354	0.283096		GG	10.607	0.432124		CC	10.5667	0.251432		GG	10.4441	0.350216		CC	10.4441	0.350216		CC	10.6417	0.386024		GG	10.4771	0.247884		GG	10.3657	0.221526		GG	10.6828	0.355483		GG	10.6828	0.355483
SNP2	MONO# LSMEAN	Error		SNP3	MONO# LSMEAN	Error		SNP4	MONO# LSMEAN	Error		SNP5	MONO# LSMEAN	Error		SNP6	MONO# LSMEAN	Error		SNP7	MONO# LSMEAN	Error		SNP8	MONO# LSMEAN	Error		SNP9	MONO# LSMEAN	Error		SNP10	MONO# LSMEAN	Error		SNP11	MONO# LSMEAN	Error
AA	1.23525	0.0629168		AA	1.17661	0.0560898		TT	1.17625	0.0717842		AA	1.18697	0.0573916		TT	1.18697	0.0573916		TT	1.16683	0.05768		AA	1.14393	0.0730188		AA	1.24209	0.0827146		TT	1.16033	0.058412		TT	1.16033	0.058412
AG	1.11178	0.0709723		AG	1.22068	0.0747305		TC	1.22035	0.0644143		AG	1.19233	0.0765192		TC	1.19233	0.0765192		TC	1.24898	0.0721786		AG	1.2238	0.0699773		AG	1.22367	0.0702123		TG	1.25234	0.0715019		TG	1.25234	0.0715019
GG	1.23057	0.0944838		GG	1.26716	0.145308		CC	1.16314	0.0847761		GG	1.23961	0.11869		CC	1.23961	0.11869		CC	1.15993	0.129736		GG	1.23532	0.0832001		GG	1.13943	0.0741773		GG	1.19129	0.119626		GG	1.19129	0.119626
SNP2	EO% LSMEAN	Error		SNP3	EO% LSMEAN	Error		SNP4	EO% LSMEAN	Error		SNP5	EO% LSMEAN	Error		SNP6	EO% LSMEAN	Error		SNP7	EO% LSMEAN	Error		SNP8	EO% LSMEAN	Error		SNP9	EO% LSMEAN	Error		SNP10	EO% LSMEAN	Error		SNP11	EO% LSMEAN	Error
AA	7.90947	0.668312		AA	8.52506	0.598467		TT	9.87459	0.741354		AA	9.16793	0.604993		TT	9.16793	0.604993		TT	8.50148	0.615874		AA	9.08337	0.782459		AA	8.33859	0.886471		TT	8.64504	0.6262		TT	8.64504	0.6262
AG	8.99048	0.753878		AG	8.838	0.79736		TC	8.48145	0.665241		AG	7.71943	0.806627		TC	7.71943	0.806627		TC	8.77265	0.770682		AG	8.47503	0.749867		AG	8.39041	0.752481		TG	8.54677	0.766529		TG	8.54677	0.766529
GG	9.98252	1.00362		GG	10.0481	1.55041		CC	7.23042	0.875528		GG	8.40839	1.25117		CC	8.40839	1.25117		CC	10.1759	1.38524		GG	8.3048	0.89156		GG	9.14958	0.794975		GG	9.7491	1.28244		GG	9.7491	1.28244
SNP2	EO# LSMEAN	Error		SNP3	EO# LSMEAN	Error		SNP4	EO# LSMEAN	Error		SNP5	EO# LSMEAN	Error		SNP6	EO# LSMEAN	Error		SNP7	EO# LSMEAN	Error		SNP8	EO# LSMEAN	Error		SNP9	EO# LSMEAN	Error		SNP10	EO# LSMEAN	Error		SNP11	EO# LSMEAN	Error
AA	0.914202	0.0842231		AA	0.92444	0.0749119		TT	1.10202	0.0932231		AA	1.02384	0.0763047		TT	1.02384	0.0763047		TT	0.912944	0.0772817		AA	1.00226	0.0985898		AA	0.946163	0.111812		TT	0.918517	0.0785292		TT	0.918517	0.0785292
AG	0.916051	0.0950064		AG	1.0348	0.099808		TC	0.961586	0.0836522		AG	0.857575	0.101736		TC	0.857575	0.101736		TC	1.04973	0.0967074		AG	0.950468	0.0944831		AG	0.944369	0.0949119		TG	1.03161	0.0961271		TG	1.03161	0.0961271
GG	1.171	0.12648		GG	1.14814	0.194069		CC	0.762295	0.110095		GG	0.920416	0.157803		CC	0.920416	0.157803		CC	1.06632	0.173825		GG	0.929201	0.112336		GG	0.999166	0.100272		GG	1.06732	0.160825		GG	1.06732	0.160825
SNP2	BASO% LSMEAN	Error		SNP3	BASO% LSMEAN	Error		SNP4	BASO% LSMEAN	Error		SNP5	BASO% LSMEAN	Error		SNP6	BASO% LSMEAN	Error		SNP7	BASO% LSMEAN	Error		SNP8	BASO% LSMEAN	Error		SNP9	BASO% LSMEAN	Error		SNP10	BASO% LSMEAN	Error		SNP11	BASO% LSMEAN	Error
AA	3.37287	0.285904		AA	3.64171	0.256147		TT	4.21251	0.317489		AA	3.91932	0.258771		TT	3.91932	0.258771		TT	3.63222	0.263599		AA	3.88609	0.334782		AA	3.55486	0.379247		TT	3.69701	0.26797		TT	3.69701	0.26797
AG	3.84696	0.32251		AG	3.77283	0.341275		TC	3.62412	0.284893		AG	3.28903	0.345014		TC	3.28903	0.345014		TC	3.74398	0.329858		AG	3.61559	0.320838		AG	3.5765	0.321924		TG	3.64117	0.328021		TG	3.64117	0.328021
GG	4.26244	0.42935		GG	4.28664	0.663583		CC	3.0907	0.374949		GG	3.58713	0.535155		CC	3.58713	0.535155		CC	4.34324	0.592895		GG	3.54012	0.381462		GG	3.91702	0.340103		GG	4.16343	0.548793		GG	4.16343	0.548793
SNP2	BASO# LSMEAN	Error		SNP3	BASO# LSMEAN	Error		SNP4	BASO# LSMEAN	Error		SNP5	BASO# LSMEAN	Error		SNP6	BASO# LSMEAN	Error		SNP7	BASO# LSMEAN	Error		SNP8	BASO# LSMEAN	Error		SNP9	BASO# LSMEAN	Error		SNP10	BASO# LSMEAN	Error		SNP11	BASO# LSMEAN	Error
AA	0.377412	0.0377219		AA	0.373471	0.0330939		TT	0.459118	0.0414502		AA	0.427491	0.0340389		TT	0.427491	0.0340389		TT	0.368493	0.0342865		AA	0.41386	0.0440354		AA	0.41286	0.0498004		TT	0.371246	0.0348769		TT	0.371246	0.0348769
AG	0.377703	0.0425515		AG	0.438826	0.0440922		TC	0.402397	0.0371946		AG	0.351989	0.0453835		TC	0.351989	0.0453835		TC	0.446116	0.0429049		AG	0.380783	0.0422012		AG	0.373272	0.0422731		TG	0.436105	0.0426927		TG	0.436105	0.0426927
GG	0.486008	0.0566479		GG	0.525706	0.0857341		CC	0.297922	0.048952		GG	0.359172	0.0703946		CC	0.359172	0.0703946		CC	0.462792	0.0771183		GG	0.404646	0.0501755		GG	0.41628	0.0446603		GG	0.464416	0.0714267		GG	0.464416	0.0714267
SNP2	PDW LSMEAN	Error		SNP3	PDW LSMEAN	Error		SNP4	PDW LSMEAN	Error		SNP5	PDW LSMEAN	Error		SNP6	PDW LSMEAN	Error		SNP7	PDW LSMEAN	Error		SNP8	PDW LSMEAN	Error		SNP9	PDW LSMEAN	Error		SNP10	PDW LSMEAN	Error		SNP11	PDW LSMEAN	Error
AA	9.50355	0.180587		AA	9.46136	0.161675		TT	9.42519	0.204208		AA	9.56042	0.165664		TT	9.56042	0.165664		TT	9.36966	0.164047		AA	9.36299	0.210636		AA	9.57786	0.239572		TT	9.42562	0.168638		TT	9.42562	0.168638
AG	9.79122	0.203708		AG	9.69842	0.215406		TC	9.73399	0.183243		AG	9.54311	0.220877		TC	9.54311	0.220877		TC	9.83478	0.205282		AG	9.66609	0.201862		AG	9.63834	0.203361		TG	9.71295	0.206428		TG	9.71295	0.206428
GG	9.18208	0.271192		GG	9.51095	0.418842		CC	9.26584	0.241167		GG	9.3305	0.342603		CC	9.3305	0.342603		CC	9.53125	0.36898		GG	9.62468	0.240005		GG	9.41173	0.214845		GG	9.57047	0.345364		GG	9.57047	0.345364
SNP2	MPV LSMEAN	Error		SNP3	MPV LSMEAN	Error		SNP4	MPV LSMEAN	Error		SNP5	MPV LSMEAN	Error		SNP6	MPV LSMEAN	Error		SNP7	MPV LSMEAN	Error		SNP8	MPV LSMEAN	Error		SNP9	MPV LSMEAN	Error		SNP10	MPV LSMEAN	Error		SNP11	MPV LSMEAN	Error
AA	7.88262	0.137628		AA	7.84542	0.121276		TT	8.01387	0.15472		AA	8.00601	0.120881		TT	8.00601	0.120881		TT	7.8475	0.125275		AA	7.87174	0.158687		AA	7.8214	0.179625		TT	7.87448	0.127158		TT	7.87448	0.127158
AG	7.81674	0.155249		AG	7.96443	0.161581		TC	7.85006	0.138835		AG	7.60817	0.161168		TC	7.60817	0.161168		TC	7.94621	0.156764		AG	7.94098	0.152077		AG	7.9566	0.152475		TG	7.89181	0.155653		TG	7.89181	0.155653
GG	8.03357	0.206679		GG	8.09319	0.314182		CC	7.78644	0.182722		GG	7.97846	0.249989		CC	7.97846	0.249989		CC	8.04797	0.281772		GG	7.84532	0.180813		GG	7.87094	0.161085		GG	8.04032	0.260414		GG	8.04032	0.260414
SNP2	RDW-SD LSMEAN	Error		SNP3	RDW-SD LSMEAN	Error		SNP4	RDW-SD LSMEAN	Error		SNP5	RDW-SD LSMEAN	Error		SNP6	RDW-SD LSMEAN	Error		SNP7	RDW-SD LSMEAN	Error		SNP8	RDW-SD LSMEAN	Error		SNP9	RDW-SD LSMEAN	Error		SNP10	RDW-SD LSMEAN	Error		SNP11	RDW-SD LSMEAN	Error
AA	26.404	1.24309		AA	26.162	1.07407		TT	26.7608	1.40239		AA	26.6265	1.1208		TT	26.6265	1.1208		TT	26.4632	1.12126		AA	27.2833	1.39767		AA	28.6758	1.58175		TT	26.279	1.12357		TT	26.279	1.12357
AG	27.2897	1.40225		AG	27.0005	1.43103		TC	26.9293	1.25841		AG	26.9403	1.49434		TC	26.9403	1.49434		TC	26.4951	1.40311		AG	24.9673	1.33945		AG	25.071	1.34267		TG	26.5084	1.37535		TG	26.5084	1.37535
GG	26.2674	1.86678		GG	31.8376	2.78253		CC	25.9469	1.65621		GG	26.1512	2.31789		CC	26.1512	2.31789		CC	29.8777	2.52198		GG	28.388	1.59255		GG	27.0188	1.41849		GG	30.8685	2.30102		GG	30.8685	2.30102
SNP2	RDW-CV LSMEAN	Error		SNP3	RDW-CV LSMEAN	Error		SNP4	RDW-CV LSMEAN	Error		SNP5	RDW-CV LSMEAN	Error		SNP6	RDW-CV LSMEAN	Error		SNP7	RDW-CV LSMEAN	Error		SNP8	RDW-CV LSMEAN	Error		SNP9	RDW-CV LSMEAN	Error		SNP10	RDW-CV LSMEAN	Error		SNP11	RDW-CV LSMEAN	Error
AA	16.8214	0.213761		AA	16.6209	0.188867		TT	16.8159	0.244195		AA	16.7312	0.19552		TT	16.7312	0.19552		TT	16.6158	0.196303		AA	16.4971	0.248229		AA	16.9797	0.281029		TT	16.6183	0.197446		TT	16.6183	0.197446
AG	16.3888	0.241129		AG	16.7635	0.251634		TC	16.5725	0.219124		AG	16.5954	0.260683		TC	16.5954	0.260683		TC	16.7825	0.245646		AG	16.7972	0.23789		AG	16.7306	0.238552		TG	16.7214	0.241692		TG	16.7214	0.241692
GG	16.9281	0.32101		GG	17.4489	0.489284		CC	16.7963	0.28839		GG	16.8083	0.404347		CC	16.8083	0.404347		CC	17.1365	0.441532		GG	16.9163	0.282841		GG	16.519	0.252023		GG	17.317	0.404362		GG	17.317	0.404362
SNP2	P-LCR LSMEAN	Error		SNP3	P-LCR LSMEAN	Error		SNP4	P-LCR LSMEAN	Error		SNP5	P-LCR LSMEAN	Error		SNP6	P-LCR LSMEAN	Error		SNP7	P-LCR LSMEAN	Error		SNP8	P-LCR LSMEAN	Error		SNP9	P-LCR LSMEAN	Error		SNP10	P-LCR LSMEAN	Error		SNP11	P-LCR LSMEAN	Error
AA	5.83835	0.297137		AA	5.65683	0.26261		TT	5.6565	0.334817		AA	5.69428	0.2671		TT	5.69428	0.2671		TT	5.68967	0.268832		AA	5.28356	0.336946		AA	5.91921	0.383032		TT	5.63727	0.274392		TT	5.63727	0.274392
AG	5.83075	0.335181		AG	5.89543	0.349885		TC	5.92214	0.300443		AG	5.98354	0.35612		TC	5.98354	0.35612		TC	5.70214	0.336406		AG	6.09426	0.322911		AG	6.09695	0.325137		TG	5.86309	0.335882		TG	5.86309	0.335882
GG	5.36981	0.446219		GG	5.96333	0.680326		CC	5.47856	0.395415		GG	5.34019	0.55238		CC	5.34019	0.55238		CC	6.51404	0.604666		GG	5.99497	0.383927		GG	5.31612	0.343498		GG	6.03217	0.561946		GG	6.03217	0.561946
SNP2	PCT LSMEAN	Error		SNP3	PCT LSMEAN	Error		SNP4	PCT LSMEAN	Error		SNP5	PCT LSMEAN	Error		SNP6	PCT LSMEAN	Error		SNP7	PCT LSMEAN	Error		SNP8	PCT LSMEAN	Error		SNP9	PCT LSMEAN	Error		SNP10	PCT LSMEAN	Error		SNP11	PCT LSMEAN	Error
AA	0.0205792	0.00155319		AA	0.0219143	0.0013872		TT	0.0241463	0.00175956		AA	0.0224513	0.00142762		TT	0.0224513	0.00142762		TT	0.0214141	0.00142529		AA	0.0223703	0.0018156		AA	0.0240355	0.00205192		TT	0.0215757	0.00143484		TT	0.0215757	0.00143484
AG	0.0233946	0.00175205		AG	0.0230322	0.00184822		TC	0.022285	0.00157891		AG	0.0224761	0.00190342		TC	0.0224761	0.00190342		TC	0.0238896	0.00178355		AG	0.021761	0.00173997		AG	0.0215536	0.00174178		TG	0.0229966	0.00175638		TG	0.0229966	0.00175638
GG	0.0251441	0.00233247		GG	0.0261013	0.00359372		CC	0.0200122	0.00207801		GG	0.0221991	0.00295241		CC	0.0221991	0.00295241		CC	0.0249189	0.00320581		GG	0.0236836	0.00206875		GG	0.0223529	0.00184014		GG	0.0271176	0.00293851		GG	0.0271176	0.00293851
