# Supplementary material for: Transcriptome sequencing analysis for the identification of stable lncRNAs associated with bovine Staphylococcus aureus mastitis
Source: J Anim Sci Biotechnol. 2021 Dec 13;12:120. doi: 10.1186/s40104-021-00639-2 (PMC8667444; doi:10.1186/s40104-021-00639-2)
Supplement: Supplementary file 7 — Additional file 7. Association between TNK2-AS1 SNPs and HPs [file 40104_2021_639_MOESM7_ESM.xlsx]

## Sheet: TNK2-AS1 P value
	SNP1	SNP2	SNP3	SNP4	SNP5	SNP6	SNP7	SNP8
WBC	0.6565	0.9701	0.6847	0.8115	0.9701	0.1775	0.3624	0.1775
RBC	0.3123	0.1548	0.4405	0.0708	0.1548	0.1535	0.3258	0.1535
HGB	0.7663	0.3607	0.4166	0.2267	0.3607	0.1528	0.6475	0.1528
HCT	0.5566	0.1949	0.3442	0.118	0.1949	0.2754	0.8083	0.2754
MCV	0.3809	0.9084	0.5535	0.5464	0.9084	0.2554	0.572	0.2554
MCH	0.8642	0.5935	0.5042	0.4066	0.5935	0.2631	0.4688	0.2631
MCHC	0.7725	0.4548	0.495	0.2865	0.4548	0.1859	0.3994	0.1859
PLT	0.8702	0.6931	0.2871	0.591	0.6931	0.2938	0.6637	0.2938
NETU_	0.5547	0.7598	0.5332	0.9966	0.7598	0.971	0.8065	0.971
NETU_1	0.801	0.9662	0.584	0.8465	0.9662	0.2375	0.3788	0.2375
LYMPH	0.255	0.405	0.8893	0.5271	0.405	0.9786	0.9018	0.9786
LYMPH_1	0.8362	0.8932	0.6495	0.9379	0.8932	0.2301	0.3806	0.2301
MONO	0.8109	0.3548	0.7789	0.413	0.3548	0.3563	0.9986	0.3563
MONO_1	0.5727	0.8265	0.7586	0.9699	0.8265	0.3005	0.4175	0.3005
EO	0.3726	0.4067	0.7921	0.5697	0.4067	0.8506	0.8722	0.8506
EO_1	0.3347	0.5756	0.8864	0.5495	0.5756	0.2838	0.7418	0.2838
BASO	0.3523	0.3837	0.8149	0.5458	0.3837	0.8466	0.8842	0.8466
BASO_1	0.487	0.3971	0.9995	0.5087	0.3971	0.1838	0.8158	0.1838
PDW	0.9618	0.3594	0.0756	0.185	0.3594	0.4741	0.08	0.4741
MPV	0.606	0.6767	0.916	0.9227	0.6767	0.5686	0.2683	0.5686
RDW-SD	0.9142	0.902	0.6847	0.9749	0.902	0.9451	0.7646	0.9451
RDW-CV	0.9438	0.5818	0.2901	0.8713	0.5818	0.6629	0.6815	0.6629
P-LCR	0.3008	0.1604	0.6375	0.0526	0.1604	0.9094	0.56	0.9094
PCT	0.5466	0.9246	0.3749	0.8114	0.9246	0.1118	0.331	0.1118

## Sheet: TNK2-AS1 mean and error
SNP1	WBC LSMEAN	Error		SNP2	WBC LSMEAN	Error		SNP3	WBC LSMEAN	Error		SNP4	WBC LSMEAN	Error			SNP5	WBC LSMEAN	Error		SNP6	WBC LSMEAN	Error		SNP7	WBC LSMEAN	Error		SNP8	WBC LSMEAN	Error
GG	11.069	0.632284		AA	11.4309	0.474786		CC	11.3749	0.448787		AA	11.3937	0.461327			GG	11.4309	0.474786		AA	11.127	0.4757		AA	11.379	0.481309		AA	11.127	0.4757
GA	11.6977	0.488083		AG	11.4547	0.590292		CA	11.6666	0.698722		AG	11.5484	0.620977			GA	11.4547	0.590292		AG	12.0699	0.623739		AG	11.6004	0.660308		AC	12.0699	0.623739
AA	11.3047	0.791344																							GG	7.14247	3.11526
SNP1	RBC LSMEAN	Error		SNP2	RBC LSMEAN	Error		SNP3	RBC LSMEAN	Error		SNP4	RBC LSMEAN	Error			SNP5	RBC LSMEAN	Error		SNP6	RBC LSMEAN	Error		SNP7	RBC LSMEAN	Error		SNP8	RBC LSMEAN	Error
GG	6.14342	0.197686		AA	6.18328	0.147731		CC	6.24331	0.140823		AA	6.17433	0.142647			GG	6.18328	0.147731		AA	6.17778	0.149435		AA	6.26966	0.150939		AA	6.17778	0.149435
GA	6.3837	0.152601		AG	6.4665	0.183671		CA	6.41733	0.21925		AG	6.53983	0.192012			GA	6.4665	0.183671		AG	6.49148	0.19594		AG	6.44934	0.207073		AC	6.49148	0.19594
AA	6.02558	0.247417																							GG	5.12803	0.976946
SNP1	HGB LSMEAN	Error		SNP2	HGB LSMEAN	Error		SNP3	HGB LSMEAN	Error		SNP4	HGB LSMEAN	Error			SNP5	HGB LSMEAN	Error		SNP6	HGB LSMEAN	Error		SNP7	HGB LSMEAN	Error		SNP8	HGB LSMEAN	Error
GG	84.0625	2.8734		AA	84.7498	2.13324		CC	85.0801	2.02005		AA	84.624	2.06653			GG	84.7498	2.13324		AA	84.1664	2.14424		AA	85.6911	2.18065		AA	84.1664	2.14424
GA	86.1459	2.21808		AG	87.3687	2.65222		CA	87.7097	3.14504		AG	88.1501	2.78168			GA	87.3687	2.65222		AG	88.6755	2.81154		AG	87.6149	2.99164		AC	88.6755	2.81154
AA	84.2061	3.59624																							GG	76.7316	14.1142
SNP1	HCT LSMEAN	Error		SNP2	HCT LSMEAN	Error		SNP3	HCT LSMEAN	Error		SNP4	HCT LSMEAN	Error			SNP5	HCT LSMEAN	Error		SNP6	HCT LSMEAN	Error		SNP7	HCT LSMEAN	Error		SNP8	HCT LSMEAN	Error
GG	28.6661	0.63206		AA	28.8869	0.468965		CC	29.0223	0.445516		AA	28.8762	0.453968			GG	28.8869	0.468965		AA	28.919	0.47564		AA	29.1987	0.482617		AA	28.919	0.47564
GA	29.3864	0.48791		AG	29.7052	0.583055		CA	29.6979	0.693631		AG	29.8805	0.611071			GA	29.7052	0.583055		AG	29.6804	0.62366		AG	29.5364	0.662102		AC	29.6804	0.62366
AA	28.8453	0.791064																							GG	28.0221	3.12372
SNP1	MCV LSMEAN	Error		SNP2	MCV LSMEAN	Error		SNP3	MCV LSMEAN	Error		SNP4	MCV LSMEAN	Error			SNP5	MCV LSMEAN	Error		SNP6	MCV LSMEAN	Error		SNP7	MCV LSMEAN	Error		SNP8	MCV LSMEAN	Error
GG	47.5152	0.579736		AA	48.2632	0.432175		CC	48.2011	0.408132		AA	48.1818	0.419268			GG	48.2632	0.432175		AA	48.5264	0.434238		AA	48.3425	0.433696		AA	48.5264	0.434238
GA	48.3295	0.447519		AG	48.3298	0.537314		CA	48.5882	0.635427		AG	48.5378	0.564363			GA	48.3298	0.537314		AG	47.8014	0.569374		AG	48.9519	0.594988		AC	47.8014	0.569374
AA	48.5095	0.725577																							GG	47.6542	2.80708
SNP1	MCH LSMEAN	Error		SNP2	MCH LSMEAN	Error		SNP3	MCH LSMEAN	Error		SNP4	MCH LSMEAN	Error			SNP5	MCH LSMEAN	Error		SNP6	MCH LSMEAN	Error		SNP7	MCH LSMEAN	Error		SNP8	MCH LSMEAN	Error
GG	14.2588	0.416059		AA	14.313	0.30985		CC	14.321	0.292886		AA	14.2869	0.300512			GG	14.313	0.30985		AA	14.2204	0.311845		AA	14.3835	0.314866		AA	14.2204	0.311845
GA	14.4259	0.32117		AG	14.5348	0.38523		CA	14.6343	0.455999		AG	14.6382	0.404509			GA	14.5348	0.38523		AG	14.7327	0.408892		AG	14.6892	0.431964		AC	14.7327	0.408892
AA	14.1519	0.520724																							GG	12.4239	2.03796
SNP1	MCHC LSMEAN	Error		SNP2	MCHC LSMEAN	Error		SNP3	MCHC LSMEAN	Error		SNP4	MCHC LSMEAN	Error			SNP5	MCHC LSMEAN	Error		SNP6	MCHC LSMEAN	Error		SNP7	MCHC LSMEAN	Error		SNP8	MCHC LSMEAN	Error
GG	294.076	9.09462		AA	294.567	6.7745		CC	295.384	6.41223		AA	294.03	6.56432			GG	294.567	6.7745		AA	292.544	6.81006		AA	296.427	6.88398		AA	292.544	6.81006
GA	298.283	7.02046		AG	301.363	8.4226		CA	302.391	9.98329		AG	303.897	8.836			GA	301.363	8.4226		AG	305.783	8.92937		AG	304.257	9.44413		AC	305.783	8.92937
AA	289.924	11.3825																							GG	250.947	44.5563
SNP1	PLT LSMEAN	Error		SNP2	PLT LSMEAN	Error		SNP3	PLT LSMEAN	Error		SNP4	PLT LSMEAN	Error			SNP5	PLT LSMEAN	Error		SNP6	PLT LSMEAN	Error		SNP7	PLT LSMEAN	Error		SNP8	PLT LSMEAN	Error
GG	495.766	27.7985		AA	486.932	20.7095		CC	498.07	19.4913		AA	486.272	20.1142			GG	486.932	20.7095		AA	480.108	20.8452		AA	490.759	20.8463		AA	480.108	20.8452
GA	488.555	21.4586		AG	497.891	25.7477		CA	464.78	30.3463		AG	501.484	27.075			GA	497.891	25.7477		AG	512.215	27.3323		AG	472.316	28.5991		AC	512.215	27.3323
AA	508.085	34.7915																							GG	571.149	134.927
SNP1	NETU% LSMEAN	Error		SNP2	NETU% LSMEAN	Error		SNP3	NETU% LSMEAN	Error		SNP4	NETU% LSMEAN	Error			SNP5	NETU% LSMEAN	Error		SNP6	NETU% LSMEAN			SNP7	NETU% LSMEAN	Error		SNP8	NETU% LSMEAN	Error
GG	25.9982	0.391991		AA	25.7427	0.295272		CC	25.6393	0.278909		AA	25.7001	0.287128			GG	25.7427	0.295272		AA	25.6954	0.298844		AA	25.6669	0.301951		AA	25.6954	0.298844
GA	25.5378	0.302592		AG	25.6216	0.367106		CA	25.9176	0.434237		AG	25.7018	0.386493			GA	25.6216	0.367106		AG	25.7112	0.391845		AG	25.8077	0.414246		AC	25.7112	0.391845
AA	25.5526	0.490602																							GG	24.6196	1.95436
SNP1	NETU# LSMEAN	Error		SNP2	NETU# LSMEAN	Error		SNP3	NETU# LSMEAN	Error		SNP4	NETU# LSMEAN	Error			SNP5	NETU# LSMEAN	Error		SNP6	NETU# LSMEAN	Error		SNP7	NETU# LSMEAN	Error		SNP8	NETU# LSMEAN	Error
GG	2.88527	0.170973		AA	2.95552	0.128271		CC	2.9296	0.12116		AA	2.94302	0.124648			GG	2.95552	0.128271		AA	2.87901	0.128806		AA	2.93405	0.130067		AA	2.87901	0.128806
GA	2.99989	0.13198		AG	2.94823	0.159476		CA	3.0358	0.188636		AG	2.97696	0.167784			GA	2.94823	0.159476		AG	3.10245	0.16889		AG	3.00068	0.178439		AC	3.10245	0.16889
AA	2.89744	0.213983																							GG	1.82705	0.841853
SNP1	LYMPH% LSMEAN	Error		SNP2	LYMPH% LSMEAN	Error		SNP3	LYMPH% LSMEAN	Error		SNP4	LYMPH% LSMEAN	Error			SNP5	LYMPH% LSMEAN	Error		SNP6	LYMPH% LSMEAN	Error		SNP7	LYMPH% LSMEAN	Error		SNP8	LYMPH% LSMEAN	Error
GG	52.4504	0.725408		AA	51.7655	0.549334		CC	51.5266	0.521559		AA	51.692	0.534748			GG	51.7655	0.549334		AA	51.5594	0.55775		AA	51.3981	0.562448		AA	51.5594	0.55775
GA	51.114	0.559968		AG	51.1513	0.682977		CA	51.6427	0.812023		AG	51.2159	0.719807			GA	51.1513	0.682977		AG	51.5376	0.731322		AG	51.6608	0.771623		AC	51.5376	0.731322
AA	51.3746	0.907894																							GG	50.3787	3.64043
SNP1	LYMPH# LSMEAN	Error		SNP2	LYMPH# LSMEAN	Error		SNP3	LYMPH# LSMEAN	Error		SNP4	LYMPH# LSMEAN	Error			SNP5	LYMPH# LSMEAN	Error		SNP6	LYMPH# LSMEAN	Error		SNP7	LYMPH# LSMEAN	Error		SNP8	LYMPH# LSMEAN	Error
GG	5.81261	0.34128		AA	5.94321	0.255904		CC	5.88849	0.241859		AA	5.91922	0.248739			GG	5.94321	0.255904		AA	5.7773	0.256933		AA	5.87603	0.259338		AA	5.7773	0.256933
GA	6.02216	0.263446		AG	5.89718	0.31816		CA	6.06437	0.376553		AG	5.94647	0.334818			GA	5.89718	0.31816		AG	6.23014	0.336891		AG	6.01889	0.355786		AC	6.23014	0.336891
AA	5.8481	0.427133																							GG	3.69134	1.67856
SNP1	MONO% LSMEAN	Error		SNP2	MONO% LSMEAN	Error		SNP3	MONO% LSMEAN	Error		SNP4	MONO% LSMEAN	Error			SNP5	MONO% LSMEAN	Error		SNP6	MONO% LSMEAN	Error		SNP7	MONO% LSMEAN	Error		SNP8	MONO% LSMEAN	Error
GG	10.378	0.225194		AA	10.4892	0.167608		CC	10.4326	0.15922		AA	10.4721	0.163065			GG	10.4892	0.167608		AA	10.4928	0.169557		AA	10.4289	0.172057		AA	10.4928	0.169557
GA	10.4676	0.173835		AG	10.2809	0.208384		CA	10.3611	0.247892		AG	10.284	0.219496			GA	10.2809	0.208384		AG	10.2635	0.222324		AG	10.4195	0.236044		AC	10.2635	0.222324
AA	10.2792	0.281845																							GG	10.4655	1.11363
SNP1	MONO# LSMEAN	Error		SNP2	MONO# LSMEAN	Error		SNP3	MONO# LSMEAN	Error		SNP4	MONO# LSMEAN	Error			SNP5	MONO# LSMEAN	Error		SNP6	MONO# LSMEAN	Error		SNP7	MONO# LSMEAN	Error		SNP8	MONO# LSMEAN	Error
GG	1.14586	0.0732142		AA	1.203	0.055039		CC	1.19175	0.0520574		AA	1.19656	0.0535077			GG	1.203	0.055039		AA	1.16954	0.0553769		AA	1.19131	0.0558302		AA	1.16954	0.0553769
GA	1.22876	0.0565167		AG	1.18684	0.0684289		CA	1.21734	0.0810488		AG	1.19939	0.0720249			GA	1.18684	0.0684289		AG	1.25366	0.0726103		AG	1.21953	0.0765935		AC	1.25366	0.0726103
AA	1.17255	0.0916323																							GG	0.742627	0.361359
SNP1	EO% LSMEAN	Error		SNP2	EO% LSMEAN	Error		SNP3	EO% LSMEAN	Error		SNP4	EO% LSMEAN	Error			SNP5	EO% LSMEAN	Error		SNP6	EO% LSMEAN	Error		SNP7	EO% LSMEAN	Error		SNP8	EO% LSMEAN	Error
GG	7.83544	0.775363		AA	8.4138	0.584441		CC	8.6914	0.554729		AA	8.50619	0.569139			GG	8.4138	0.584441		AA	8.58576	0.593269		AA	8.76588	0.598186		AA	8.58576	0.593269
GA	9.02217	0.59853		AG	9.06483	0.726624		CA	8.45746	0.863665		AG	8.96156	0.766098			GA	9.06483	0.726624		AG	8.74923	0.777895		AG	8.48438	0.820651		AC	8.74923	0.777895
AA	8.95657	0.970416																							GG	10.2042	3.87174
SNP1	EO# LSMEAN	Error		SNP2	EO# LSMEAN	Error		SNP3	EO# LSMEAN	Error		SNP4	EO# LSMEAN	Error			SNP5	EO# LSMEAN	Error		SNP6	EO# LSMEAN	Error		SNP7	EO# LSMEAN	Error		SNP8	EO# LSMEAN	Error
GG	0.861031	0.0984471		AA	0.943619	0.0740994		CC	0.966476	0.0702111		AA	0.945138	0.072003			GG	0.943619	0.0740994		AA	0.924079	0.0746286		AA	0.981262	0.0757934		AA	0.924079	0.0746286
GA	1.02427	0.0759948		AG	0.999263	0.0921263		CA	0.95043	0.109313		AG	1.00578	0.0969208			GA	0.999263	0.0921263		AG	1.04146	0.0978532		AG	0.955412	0.103981		AC	1.04146	0.0978532
AA	0.970315	0.123213																							GG	0.614633	0.49057
SNP1	BASO% LSMEAN	Error		SNP2	BASO% LSMEAN	Error		SNP3	BASO% LSMEAN	Error		SNP4	BASO% LSMEAN	Error			SNP5	BASO% LSMEAN	Error		SNP6	BASO% LSMEAN	Error		SNP7	BASO% LSMEAN	Error		SNP8	BASO% LSMEAN	Error
GG	3.338	0.331631		AA	3.58884	0.250023		CC	3.71	0.237419		AA	3.62963	0.243514			GG	3.58884	0.250023		AA	3.66663	0.253892		AA	3.7403	0.256084		AA	3.66663	0.253892
GA	3.85847	0.255998		AG	3.88133	0.310849		CA	3.62107	0.369641		AG	3.83666	0.327786			GA	3.88133	0.310849		AG	3.73848	0.332904		AG	3.62768	0.351322		AC	3.73848	0.332904
AA	3.83703	0.415057																							GG	4.33193	1.6575
SNP1	BASO# LSMEAN	Error		SNP2	BASO# LSMEAN	Error		SNP3	BASO# LSMEAN	Error		SNP4	BASO# LSMEAN	Error			SNP5	BASO# LSMEAN	Error		SNP6	BASO# LSMEAN	Error		SNP7	BASO# LSMEAN	Error		SNP8	BASO# LSMEAN	Error
GG	0.364215	0.0443335		AA	0.385506	0.03317		CC	0.398598	0.0315001		AA	0.389786	0.032287			GG	0.385506	0.03317		AA	0.377022	0.0333691		AA	0.396365	0.0340856		AA	0.377022	0.0333691
GA	0.422602	0.0342226		AG	0.423224	0.0412396		CA	0.398627	0.0490429		AG	0.419823	0.0434605			GA	0.423224	0.0412396		AG	0.442211	0.0437536		AG	0.405911	0.046762		AC	0.442211	0.0437536
AA	0.416305	0.0554863																							GG	0.266826	0.220618
SNP1	PDW LSMEAN	Error		SNP2	PDW LSMEAN	Error		SNP3	PDW LSMEAN	Error		SNP4	PDW LSMEAN	Error			SNP5	PDW LSMEAN	Error		SNP6	PDW LSMEAN	Error		SNP7	PDW LSMEAN	Error		SNP8	PDW LSMEAN	Error
GG	9.59527	0.218297		AA	9.45989	0.16156		CC	9.43366	0.150983		AA	9.44305	0.156267			GG	9.45989	0.16156		AA	9.5858	0.163719		AA	9.50247	0.160749		AA	9.5858	0.163719
GA	9.54322	0.168511		AG	9.65877	0.200865		CA	9.86635	0.235068		AG	9.73566	0.210345			GA	9.65877	0.200865		AG	9.41411	0.214668		AG	9.79055	0.220531		AC	9.41411	0.214668
AA	9.61157	0.273212																							GG	11.5438	1.04044
SNP1	MPV LSMEAN	Error		SNP2	MPV LSMEAN	Error		SNP3	MPV LSMEAN	Error		SNP4	MPV LSMEAN	Error			SNP5	MPV LSMEAN	Error		SNP6	MPV LSMEAN	Error		SNP7	MPV LSMEAN	Error		SNP8	MPV LSMEAN	Error
GG	7.92294	0.159104		AA	7.86822	0.119579		CC	7.89564	0.113226		AA	7.88678	0.116324			GG	7.86822	0.119579		AA	7.85803	0.120869		AA	7.89626	0.119591		AA	7.85803	0.120869
GA	7.80083	0.122818		AG	7.93507	0.14867		CA	7.87655	0.176283		AG	7.90264	0.15658			GA	7.93507	0.14867		AG	7.95892	0.158484		AG	7.73744	0.164067		AC	7.95892	0.158484
AA	7.99275	0.199129																							GG	6.82249	0.774049
SNP1	RDW-SD LSMEAN	Error		SNP2	RDW-SD LSMEAN	Error		SNP3	RDW-SD LSMEAN	Error		SNP4	RDW-SD LSMEAN	Error			SNP5	RDW-SD LSMEAN	Error		SNP6	RDW-SD LSMEAN	Error		SNP7	RDW-SD LSMEAN	Error		SNP8	RDW-SD LSMEAN	Error
GG	26.9628	1.44514		AA	26.731	1.07902		CC	26.5232	1.02001		AA	26.6555	1.04882			GG	26.731	1.07902		AA	26.6328	1.0916		AA	26.7012	1.10406		AA	26.6328	1.0916
GA	26.4514	1.11555		AG	26.5529	1.34152		CA	27.1859	1.58806		AG	26.7019	1.41178			GA	26.5529	1.34152		AG	26.7427	1.43131		AG	26.6193	1.51466		AC	26.7427	1.43131
AA	26.096	1.80868																							GG	31.8663	7.14598
SNP1	RDW-CV LSMEAN	Error		SNP2	RDW-CV LSMEAN	Error		SNP3	RDW-CV LSMEAN	Error		SNP4	RDW-CV LSMEAN	Error			SNP5	RDW-CV LSMEAN	Error		SNP6	RDW-CV LSMEAN	Error		SNP7	RDW-CV LSMEAN	Error		SNP8	RDW-CV LSMEAN	Error
GG	16.7116	0.255696		AA	16.7559	0.1908		CC	16.7742	0.17973		AA	16.6946	0.185718			GG	16.7559	0.1908		AA	16.6662	0.19313		AA	16.7516	0.192727		AA	16.6662	0.19313
GA	16.8057	0.19738		AG	16.615	0.237218		CA	16.4691	0.279825		AG	16.7369	0.249989			GA	16.615	0.237218		AG	16.7894	0.253233		AG	16.8271	0.264402		AC	16.7894	0.253233
AA	16.7471	0.320019																							GG	17.8073	1.24742
SNP1	P-LCR LSMEAN	Error		SNP2	P-LCR LSMEAN	Error		SNP3	P-LCR LSMEAN	Error		SNP4	P-LCR LSMEAN	Error			SNP5	P-LCR LSMEAN	Error		SNP6	P-LCR LSMEAN	Error		SNP7	P-LCR LSMEAN	Error		SNP8	P-LCR LSMEAN	Error
GG	6.06865	0.3414		AA	5.55378	0.254695		CC	5.68066	0.243196		AA	5.52287	0.245218			GG	5.55378	0.254695		AA	5.7354	0.260333		AA	5.68292	0.261312		AA	5.7354	0.260333
GA	5.58163	0.263539		AG	6.03545	0.316657		CA	5.86406	0.378635		AG	6.19791	0.33008			GA	6.03545	0.316657		AG	5.69206	0.341349		AG	6.0643	0.358494		AC	5.69206	0.341349
AA	6.14047	0.427284																							GG	5.38109	1.69133
SNP1	PCT LSMEAN	Error		SNP2	PCT LSMEAN	Error		SNP3	PCT LSMEAN	Error		SNP4	PCT LSMEAN	Error			SNP5	PCT LSMEAN	Error		SNP6	PCT LSMEAN	Error		SNP7	PCT LSMEAN	Error		SNP8	PCT LSMEAN	Error
GG	0.0234013	0.00186878		AA	0.0223859	0.00137647		CC	0.0227315	0.00129687		AA	0.022457	0.0013375			GG	0.0223859	0.00137647		AA	0.0233907	0.001374		AA	0.0208878	0.00134407		AA	0.0233907	0.001374
GA	0.0223666	0.00144258		AG	0.0222114	0.00171134		CA	0.0208872	0.00201911		AG	0.0220083	0.00180037			GA	0.0222114	0.00171134		AG	0.0201727	0.00180159		AG	0.0226714	0.00184394		AC	0.0201727	0.00180159
AA	0.0251047	0.00233889																							GG	0.0115445	0.00869947
